# Supplementary material for: Genome-Wide Comparative Analyses of Polyadenylation Signals in Eukaryotes Suggest a Possible Origin of the AAUAAA Signal
Source: Int J Mol Sci. 2019 Feb 22;20(4):958. doi: 10.3390/ijms20040958 (PMC6413133; doi:10.3390/ijms20040958)
Supplement: Supplementary file 1 [file ijms-20-00958-s001.zip]

Archive with 16 entries (14 files):
- ijms-444287 suppl final/
- ijms-444287 suppl final/Appendix Figures and Tables-revised/
- ijms-444287 suppl final/Appendix Figures and Tables-revised/Figure S1.pptx
- ijms-444287 suppl final/Appendix Figures and Tables-revised/Figure S2.pptx
- ijms-444287 suppl final/Appendix Figures and Tables-revised/Figure S3.pptx
- ijms-444287 suppl final/Appendix Figures and Tables-revised/Figure S4.pptx
- ijms-444287 suppl final/Appendix Figures and Tables-revised/Table S1.docx
- ijms-444287 suppl final/Appendix Figures and Tables-revised/Table S2_T diatom.xlsx
- ijms-444287 suppl final/Appendix Figures and Tables-revised/Table S3_P diatom.xlsx
- ijms-444287 suppl final/Appendix Figures and Tables-revised/Table S4_Ciliate.xlsx
- ijms-444287 suppl final/Appendix Figures and Tables-revised/Table S5_Ostreococcus.xlsx
- ijms-444287 suppl final/Appendix Figures and Tables-revised/Table S6_Red alga.xlsx
- ijms-444287 suppl final/Appendix Figures and Tables-revised/Table S7_Spikemoss.xlsx
- ijms-444287 suppl final/Appendix Figures and Tables-revised/Table S8_Moss.xlsx
- ijms-444287 suppl final/Appendix Figures and Tables-revised/Table S9.docx
- ijms-444287 suppl final/Appendix Figures and Tables-revised/~$Figure 4.pptx
