# Supplementary material for: Genome-Wide Comparative Analyses of Polyadenylation Signals in Eukaryotes Suggest a Possible Origin of the AAUAAA Signal
Source: Int J Mol Sci. 2019 Feb 22;20(4):958. doi: 10.3390/ijms20040958 (PMC6413133; doi:10.3390/ijms20040958)
Supplement: Supplementary file 1 [file ijms-20-00958-s001.zip › ijms-444287 suppl final/Appendix Figures and Tables-revised/Table S2_T diatom.xlsx]

## Sheet: Triplet
Top 50 triplets in the FUE region in T diatom (T. pseudonana)
	-250	-249	-248	-247	-246	-245	-244	-243	-242	-241	-240	-239	-238	-237	-236	-235	-234	-233	-232	-231	-230	-229	-228	-227	-226	-225	-224	-223	-222	-221	-220	-219	-218	-217	-216	-215	-214	-213	-212	-211	-210	-209	-208	-207	-206	-205	-204	-203	-202
GAG	74	79	94	100	96	83	94	82	105	79	86	81	93	93	97	90	90	96	92	87	91	84	81	86	84	95	72	93	84	81	87	89	94	81	85	96	94	96	80	84	89	81	89	95	89	82	84	84	96
UUG	89	84	99	93	81	94	85	77	91	89	74	88	92	80	75	89	85	75	84	91	81	85	67	85	84	88	90	94	88	90	94	80	79	86	90	91	84	62	87	95	91	86	86	101	84	93	94	85	87
AGA	88	88	79	82	85	62	81	98	63	88	72	80	76	73	82	90	89	74	87	76	75	91	87	74	76	76	75	69	78	76	72	93	94	70	77	83	84	93	70	81	101	72	75	93	81	72	71	97	93
GAA	76	86	78	79	83	90	77	92	88	75	79	82	86	83	92	78	83	79	87	76	80	86	91	77	79	80	83	66	87	87	81	80	85	73	75	75	84	86	92	71	86	78	85	79	89	87	92	94	85
AAG	76	86	102	70	71	95	91	82	78	81	82	81	75	95	99	82	83	83	68	78	88	82	85	92	77	76	78	81	73	76	95	95	82	84	83	80	90	81	92	101	79	81	92	99	91	99	101	78	89
GGA	79	99	92	91	98	86	97	91	87	80	82	87	87	99	93	100	80	88	94	89	95	94	74	76	90	76	92	90	84	89	91	84	81	85	84	99	89	79	90	82	77	82	92	84	77	101	85	82	94
UGA	69	77	74	80	81	67	69	82	73	82	84	66	72	80	65	71	64	85	68	82	79	73	74	71	73	86	77	60	75	73	69	75	71	84	81	77	79	63	61	83	71	80	80	83	86	80	85	74	71
GAU	82	73	86	78	77	81	45	82	77	72	80	79	71	73	67	69	81	67	73	75	77	82	73	76	65	55	80	79	63	67	77	73	72	84	72	64	84	73	63	75	77	89	76	65	83	70	76	70	65
AUG	67	64	64	82	66	70	70	57	80	66	71	72	80	78	60	66	73	67	79	64	64	72	74	74	69	74	70	72	71	51	90	63	84	83	77	71	67	61	75	69	61	71	78	71	67	75	69	70	72
UGG	66	70	71	73	72	71	78	78	74	71	77	76	64	79	84	68	81	64	59	65	78	62	78	65	74	69	69	82	80	74	65	81	63	70	81	73	71	60	70	75	72	66	74	74	75	68	83	95	72
UGU	56	43	48	67	62	43	56	46	47	64	52	53	60	60	69	44	64	57	49	61	39	58	44	53	52	54	67	62	61	61	63	65	48	47	60	46	58	58	51	57	64	57	64	67	65	51	63	57	54
AGG	72	51	62	77	75	76	56	62	62	69	57	65	56	55	72	69	73	77	80	69	57	75	51	64	71	74	67	52	68	54	55	62	68	62	61	60	66	67	63	55	57	72	54	60	75	62	74	57	59
GUU	58	65	58	53	65	59	60	61	61	50	53	58	53	58	55	59	52	66	65	42	64	55	64	61	56	50	62	72	58	60	61	48	74	60	56	55	52	60	58	58	52	68	61	56	70	67	68	67	63
CAA	70	56	54	65	79	63	71	54	69	65	74	75	66	83	66	69	66	51	67	74	68	58	85	63	72	72	75	73	66	92	83	70	78	78	77	71	72	81	75	76	50	72	70	66	70	73	64	69	62
GUG	60	49	56	60	56	52	61	66	58	66	61	64	59	69	51	64	66	49	60	50	63	53	55	55	64	54	54	63	51	58	59	57	51	53	57	66	54	66	58	53	65	56	72	66	61	65	68	65	66
AGU	58	58	51	53	42	53	56	50	45	59	56	51	62	52	53	55	50	56	46	48	54	57	58	64	58	49	62	49	49	50	50	52	56	60	60	62	56	51	58	66	62	46	55	42	53	59	54	63	37
UUU	46	51	42	53	45	47	44	60	47	49	55	46	44	37	51	48	44	53	68	63	54	50	51	54	54	62	56	49	44	52	55	63	48	58	61	59	54	54	59	51	61	47	59	54	58	52	48	52	42
AUU	56	55	60	54	49	61	59	41	55	61	46	50	46	55	63	49	55	62	50	61	51	49	52	40	58	53	38	59	60	59	52	58	57	55	55	55	36	56	61	58	51	58	63	52	43	42	50	44	39
UGC	64	62	50	47	52	54	54	51	43	58	53	50	64	52	48	39	53	57	62	57	52	64	62	50	64	53	53	56	56	40	48	58	48	60	46	66	61	66	48	49	52	70	43	61	49	45	48	45	57
AAA	49	57	54	48	58	55	51	45	41	50	49	48	57	60	62	58	46	40	44	48	45	53	52	60	43	45	40	45	47	46	56	48	33	47	47	49	49	44	60	55	47	47	45	50	40	51	53	53	53
GGG	49	48	44	51	49	60	60	47	40	42	53	44	49	38	47	43	46	48	59	56	41	38	46	42	47	59	61	51	46	55	54	40	51	51	51	50	44	49	38	40	48	45	59	53	57	55	51	56	50
UCA	41	49	52	69	47	50	42	56	55	49	64	48	54	40	65	39	52	58	49	54	60	60	61	57	55	38	55	38	55	78	59	59	61	51	48	47	57	54	52	43	55	50	48	47	49	41	44	63	48
AAU	38	36	41	47	46	45	44	44	39	50	46	47	56	44	46	54	53	47	44	42	53	38	45	56	55	42	48	49	43	53	51	50	52	50	49	52	44	50	49	39	55	41	42	37	47	38	38	41	50
GCA	65	36	54	62	43	49	40	58	47	47	50	46	49	51	51	37	46	46	48	46	40	58	50	51	44	48	57	48	67	48	36	50	53	64	53	32	45	57	59	52	54	43	57	49	57	53	46	42	45
ACA	48	38	43	32	41	52	49	47	53	60	50	42	44	41	40	49	33	53	56	52	43	45	41	56	56	49	54	48	62	46	54	43	38	57	40	50	50	47	48	36	45	42	39	39	50	37	51	38	47
CUU	49	42	50	41	41	34	58	54	49	46	41	52	46	42	61	41	41	54	43	49	49	45	54	47	57	38	55	43	50	60	47	43	45	43	50	45	49	53	48	56	40	56	39	49	40	47	47	43	43
UUC	54	52	44	41	52	34	45	47	52	52	51	40	50	42	37	56	38	41	47	34	48	52	54	55	37	48	36	47	62	42	55	49	54	52	43	45	49	45	54	52	47	40	60	39	40	38	45	46	57
GGU	38	35	31	26	41	42	42	42	45	37	35	33	43	28	32	54	40	52	37	54	41	36	48	42	34	46	47	43	50	49	28	41	43	39	46	39	45	35	37	31	46	49	29	51	47	49	54	53	48
GCU	43	50	48	45	43	41	51	45	48	54	46	42	41	41	37	33	41	49	44	45	47	43	47	34	42	45	38	43	46	47	38	49	54	50	47	45	49	45	61	44	51	40	42	42	49	49	39	44	48
CUG	36	46	48	32	32	41	41	37	46	45	39	36	40	39	36	43	39	47	42	43	49	48	43	49	45	50	46	43	38	46	36	30	47	46	38	41	42	41	44	42	56	48	49	37	32	46	40	34	44
UCU	40	44	55	33	34	57	43	36	42	31	46	44	36	49	45	44	46	37	34	45	35	40	37	49	46	54	47	33	55	43	33	38	43	35	45	39	38	36	36	47	43	46	51	44	39	40	41	35	35
AUC	34	57	41	36	53	46	43	44	31	40	47	47	46	40	46	43	35	33	44	52	52	37	52	41	53	48	31	46	57	32	36	40	37	40	35	47	44	48	45	40	43	45	40	38	37	50	56	35	40
GUA	37	33	40	32	28	37	20	40	39	24	40	30	41	40	28	39	43	44	35	30	47	31	38	41	33	29	39	30	42	34	38	38	36	44	24	50	38	34	31	22	39	33	28	33	28	32	32	41	36
CGA	40	40	50	54	43	39	50	44	43	39	42	53	49	56	40	42	49	52	29	37	39	41	38	39	40	32	43	47	32	34	45	40	38	41	41	37	49	38	48	46	37	42	37	34	32	39	51	43	37
CAG	46	51	38	48	49	27	43	39	49	48	43	46	33	42	31	49	42	36	46	40	55	42	51	45	52	41	43	45	45	51	53	42	38	44	48	46	33	31	47	37	37	41	36	41	31	39	43	40	43
CAU	47	47	35	38	40	43	44	35	42	43	41	43	39	36	44	42	24	50	42	45	28	44	39	50	56	39	31	50	37	41	42	48	43	34	39	36	38	49	54	46	44	50	31	37	34	47	36	40	45
AAC	43	39	29	47	42	45	41	50	53	42	37	41	47	35	44	45	38	50	34	49	41	40	47	47	50	54	48	46	36	54	44	46	53	29	39	39	38	50	44	53	36	34	39	41	41	38	38	57	36
UAU	36	39	40	40	41	35	39	31	39	28	32	32	32	40	35	35	39	43	47	41	31	44	30	34	35	30	43	45	29	49	26	36	47	37	47	33	35	45	29	35	35	38	42	39	38	37	34	36	45
GAC	35	38	46	38	51	53	38	41	45	40	44	38	36	35	52	43	49	40	47	40	36	36	54	34	32	49	35	49	32	34	27	35	41	46	48	48	34	46	38	39	40	38	26	45	33	37	40	44	50
AGC	36	31	54	40	39	40	31	37	52	42	49	40	37	40	40	40	33	42	27	36	42	33	32	38	39	41	35	44	47	35	49	52	46	42	35	40	35	40	40	46	36	36	46	43	42	41	43	44	40
ACU	42	45	23	36	43	41	42	51	44	47	37	38	37	35	33	38	39	37	50	40	45	44	42	54	49	42	45	43	40	28	41	37	30	42	37	42	34	38	44	42	41	43	42	37	37	40	33	35	40
ACG	49	46	45	36	45	52	43	33	43	42	47	40	50	47	35	47	53	46	34	38	46	36	32	29	31	40	51	35	42	30	40	36	35	33	39	41	39	30	44	39	42	24	41	34	46	40	38	42	38
UCG	37	43	35	28	31	39	27	42	35	33	28	49	29	36	33	36	41	26	30	41	39	33	37	32	32	41	32	32	40	36	33	41	30	42	30	35	37	30	37	38	38	40	30	35	35	46	38	38	36
AUA	31	27	30	30	35	27	32	30	26	30	29	30	29	25	24	34	37	35	34	29	36	31	30	32	36	36	27	25	35	30	32	35	29	36	38	34	38	36	36	28	40	37	37	30	31	35	17	35	36
UAC	35	33	21	31	38	33	39	34	44	42	33	40	32	33	36	29	41	47	37	40	41	34	31	39	37	39	36	31	27	40	45	21	33	32	38	32	46	32	41	24	27	43	37	34	34	35	34	21	38
CGU	34	48	41	30	32	34	41	43	38	34	39	42	46	23	43	39	37	30	32	37	40	40	41	32	24	40	32	38	37	37	36	34	38	26	34	25	36	35	27	39	21	41	36	33	30	32	33	34	38
CUC	42	37	48	45	44	39	43	42	38	37	42	37	39	43	38	38	36	30	38	35	39	38	28	32	42	38	38	44	31	40	40	35	34	34	35	41	29	29	39	38	39	38	42	47	46	30	43	29	36
GGC	31	33	33	40	39	31	39	37	34	42	32	42	34	29	31	35	35	41	39	28	39	30	31	39	29	34	30	43	28	31	40	35	36	41	34	32	38	38	37	36	28	28	35	27	36	35	26	42	41
GUC	36	39	30	26	27	29	31	28	23	35	40	30	26	44	29	35	31	32	35	42	26	35	34	34	38	35	34	43	41	45	39	34	31	28	35	29	28	35	32	40	37	36	32	29	34	31	23	31	42
UAG	32	30	18	23	15	19	19	19	26	26	25	23	19	17	27	24	34	25	23	23	22	20	23	21	27	27	21	23	13	18	24	38	20	24	29	19	34	23	29	34	21	27	21	16	23	22	33	27	32
[truncated: 151 more columns]

## Sheet: Tetramer
Top 50 tetramers in the FUE region in T diatom (T. pseudonana)
	-250	-249	-248	-247	-246	-245	-244	-243	-242	-241	-240	-239	-238	-237	-236	-235	-234	-233	-232	-231	-230	-229	-228	-227	-226	-225	-224	-223	-222	-221	-220	-219	-218	-217	-216	-215	-214	-213	-212	-211	-210	-209	-208	-207	-206	-205	-204	-203	-202
GAAG	37	41	33	32	40	47	33	44	39	34	32	35	38	38	34	36	36	31	35	40	36	42	30	30	32	28	35	31	34	35	37	34	39	31	26	36	35	43	47	39	41	42	42	39	41	46	39	44	44
AAGA	36	31	41	28	25	37	43	23	26	26	41	36	26	36	35	35	33	36	30	34	39	37	28	31	31	31	27	39	29	32	39	37	25	26	27	33	36	29	39	48	29	33	38	37	33	31	43	34	34
GAUG	26	22	37	34	29	31	20	29	28	27	31	32	35	24	26	25	28	24	23	29	29	32	26	27	33	25	29	24	23	34	25	31	32	34	26	27	33	32	23	26	32	33	29	24	35	35	40	31	27
GGAG	24	39	35	32	37	35	32	34	31	26	21	31	33	34	29	40	28	31	31	30	31	30	36	27	35	21	36	29	31	30	33	30	21	35	36	41	31	22	27	33	24	33	40	27	32	30	29	37	31
GAGA	19	23	24	30	26	26	34	24	37	27	20	15	32	24	35	29	25	27	27	25	27	31	18	24	24	26	24	25	27	24	36	30	26	21	27	27	34	25	25	30	24	25	34	29	24	30	22	38	28
GAGG	24	24	38	41	40	26	31	27	37	19	39	32	30	34	32	31	40	37	33	27	34	18	30	28	28	34	19	36	26	27	29	34	31	33	25	30	23	27	18	23	33	24	33	28	30	30	26	25	31
AGGA	38	30	32	32	32	38	19	25	23	30	27	26	30	32	39	31	29	35	33	32	30	27	15	30	29	28	28	27	29	27	23	27	24	28	30	32	29	33	35	22	25	37	18	20	40	27	29	24	30
GUUG	29	33	25	25	32	24	21	29	27	20	30	29	23	21	21	23	23	24	28	14	26	19	27	27	25	28	32	31	24	27	24	18	32	31	31	23	20	21	26	25	24	30	26	28	33	35	30	30	29
UGGA	29	28	29	39	28	28	38	30	28	25	32	36	39	35	29	27	33	29	26	26	39	23	34	27	24	28	24	24	30	33	30	37	26	23	36	29	25	28	27	31	28	25	29	28	29	24	25	39	28
AGAG	30	26	29	26	20	21	23	35	18	32	22	26	21	25	32	19	38	25	25	21	22	25	25	26	23	26	29	25	26	28	22	29	27	23	25	18	31	24	21	17	29	17	19	21	17	19	20	29	27
AGAA	32	30	25	24	27	23	29	26	21	23	24	27	27	24	21	28	23	25	27	29	21	27	26	27	29	19	16	24	32	22	26	25	29	18	20	29	30	34	22	30	31	31	23	38	25	26	31	29	27
UUGA	27	21	30	30	23	27	26	21	24	27	22	24	29	14	29	28	28	28	27	32	21	24	24	24	25	24	19	22	23	29	23	25	34	27	24	27	24	16	27	27	29	27	21	36	25	33	27	32	36
UUUG	25	25	19	22	23	18	21	31	20	17	25	19	23	14	24	24	17	22	29	26	18	17	17	24	27	26	34	21	24	27	24	27	18	25	26	27	20	28	25	23	29	22	30	23	27	29	24	26	22
AUGA	24	22	21	19	22	20	27	21	30	20	20	23	24	25	14	15	26	17	25	18	24	22	22	22	25	29	19	26	21	19	30	25	32	25	31	23	20	11	30	24	21	26	27	23	27	21	18	19	27
UUGG	25	27	27	20	22	28	29	23	22	26	23	21	28	32	21	25	19	18	22	27	16	25	19	23	24	27	34	34	24	23	32	22	24	26	25	26	20	18	24	22	24	27	22	27	22	31	41	18	22
UGAU	22	24	27	25	20	15	26	21	24	32	26	24	18	18	16	17	20	21	22	20	22	17	25	24	14	24	23	14	24	20	18	22	31	27	23	25	24	17	17	27	22	24	21	23	20	23	25	17	17
UGAA	21	18	17	21	25	17	23	29	24	18	24	14	25	24	18	23	16	29	19	27	25	28	25	17	23	31	20	23	26	23	20	25	11	24	23	19	19	18	17	23	21	22	19	21	26	23	23	25	27
UGUU	20	15	18	26	21	19	19	17	15	19	22	18	16	20	19	13	24	24	14	19	15	20	16	15	13	18	27	22	24	20	23	28	13	19	24	13	17	21	12	21	22	20	21	26	26	15	22	15	18
GGAA	24	23	25	26	27	27	27	21	19	26	24	25	20	27	27	21	23	20	20	21	29	27	17	25	18	23	19	29	20	22	21	25	24	19	19	28	23	29	20	21	16	24	23	18	25	32	27	19	26
UUGU	16	20	24	20	12	22	18	15	21	21	13	18	20	21	12	25	22	14	22	19	27	15	16	18	14	22	19	19	23	26	18	16	8	19	14	21	20	17	20	23	18	18	28	25	23	18	13	21	20
UGAG	15	21	20	23	16	25	11	19	17	16	22	19	22	21	21	17	16	20	20	21	21	16	16	22	26	17	19	14	17	19	20	21	20	17	22	22	22	21	21	24	17	27	30	32	26	26	20	17	15
AUUG	19	21	28	22	23	28	15	9	26	26	20	20	16	24	25	19	19	18	18	25	21	19	22	17	21	23	13	24	25	26	21	23	24	20	23	20	15	27	28	31	19	19	31	20	15	17	21	16	15
GAGU	21	15	20	18	19	19	22	17	21	18	18	22	22	22	21	20	10	23	26	22	20	21	23	24	19	22	18	15	19	20	10	16	23	17	19	22	21	25	22	18	20	18	7	19	24	11	23	10	22
AAGG	17	19	28	17	19	23	19	20	19	25	15	13	19	26	30	22	20	22	17	16	21	21	16	24	24	18	17	16	16	16	17	20	19	22	24	27	30	20	21	24	28	19	18	29	24	24	19	16	19
GGAU	20	29	21	19	22	12	28	24	25	22	25	19	24	26	24	29	20	23	28	29	28	21	15	16	21	25	25	19	21	32	29	14	22	20	16	21	20	18	26	18	28	20	18	29	16	21	17	16	29
AAAG	21	29	14	14	22	21	20	18	17	19	16	15	27	27	24	21	22	15	17	21	18	18	22	19	18	22	17	13	13	16	16	27	12	23	20	23	12	14	22	15	16	14	23	18	15	25	18	16	22
AAUG	12	17	21	9	17	19	17	20	14	19	23	24	23	19	20	19	22	23	18	16	19	15	26	21	22	19	19	20	13	29	21	26	22	20	24	21	9	20	20	16	19	23	12	17	20	14	11	19	18
AGAU	21	22	16	19	26	8	16	22	13	18	17	16	18	13	18	25	14	14	21	18	23	21	28	12	14	22	20	17	12	18	13	26	20	18	17	26	16	20	16	19	27	17	18	24	26	20	14	23	26
UGUG	18	13	18	22	17	13	16	18	17	18	13	17	18	21	21	16	13	14	11	18	11	17	11	23	16	19	16	18	13	19	16	18	15	15	13	13	20	15	13	15	20	22	25	22	19	17	21	22	13
GAUU	24	21	27	14	29	27	6	31	22	17	17	20	16	25	17	21	28	17	21	17	21	20	17	17	11	13	26	24	15	13	23	19	22	22	19	12	15	16	17	23	23	30	22	18	14	12	14	11	18
AUGG	18	16	17	30	21	20	19	21	22	22	24	15	27	22	17	22	22	20	20	24	13	26	22	23	19	18	19	18	23	11	24	14	19	27	21	18	19	27	23	18	19	23	18	16	19	24	24	23	21
GAAA	14	19	15	17	11	14	13	15	17	17	16	11	17	19	24	12	14	17	23	12	20	22	22	11	17	13	19	14	20	25	14	8	14	17	20	17	16	20	20	13	20	11	15	18	22	17	19	23	18
CAAG	21	26	16	15	25	21	21	11	17	21	27	15	22	24	20	23	21	18	21	19	19	14	27	16	15	25	21	22	22	37	31	14	29	22	27	23	31	24	25	17	17	28	24	24	27	25	14	25	22
AGUU	18	20	15	22	11	17	24	15	16	11	21	10	14	14	17	11	15	16	12	15	15	18	19	21	20	19	21	15	11	14	12	19	21	20	16	22	14	18	21	14	20	14	19	16	15	22	18	22	10
GUGA	20	16	18	21	14	9	17	22	16	24	15	14	13	17	17	10	23	11	16	20	15	12	15	16	24	15	14	16	16	13	15	16	9	14	14	22	14	23	17	9	19	17	23	16	18	16	17	12	25
AGUG	17	18	18	15	16	24	21	15	16	18	24	16	20	15	17	18	12	21	16	13	17	20	16	18	19	9	22	14	18	13	16	13	13	15	21	18	19	19	20	20	16	15	18	12	20	18	17	18	15
GUGG	18	15	17	17	20	22	19	21	14	21	17	18	19	20	15	24	16	13	18	17	20	19	14	16	17	16	19	22	15	24	19	17	17	18	19	18	12	20	17	22	17	13	26	22	20	19	23	25	22
ACAA	16	15	22	13	19	21	17	19	21	27	22	18	22	13	16	21	15	23	25	20	19	16	15	21	20	15	26	21	29	21	27	22	16	31	16	23	23	16	14	10	19	21	14	17	19	17	23	18	21
GUUU	13	13	17	15	12	17	22	12	15	16	10	14	14	19	14	13	15	24	19	10	20	12	18	15	15	16	12	15	17	11	21	9	20	16	12	13	14	18	16	21	13	17	19	12	22	14	17	19	14
GGGA	21	18	16	19	21	19	26	27	16	17	20	17	22	12	18	14	15	15	21	26	17	14	20	22	16	21	25	23	18	19	23	9	22	18	23	16	18	19	12	14	19	12	22	19	21	21	19	23	19
UGCU	26	21	21	17	14	20	22	17	20	21	15	15	22	9	15	10	20	19	19	21	14	23	18	16	22	16	18	18	22	15	17	23	17	21	13	24	20	28	16	19	16	22	14	22	21	14	16	12	22
AAGU	16	18	15	12	17	23	14	19	16	15	12	21	12	19	16	14	22	13	7	16	15	14	23	21	11	18	13	11	17	13	21	18	22	20	19	12	13	20	20	22	9	17	22	19	16	25	22	12	22
GCAA	16	12	13	24	16	17	11	16	17	16	16	20	19	16	20	16	17	9	17	16	10	26	17	19	14	23	22	17	25	20	14	12	25	19	15	11	24	22	22	15	22	24	22	26	21	24	20	15	14
GAAU	12	15	18	16	16	15	14	12	18	14	15	21	19	14	17	20	15	20	18	16	11	17	25	24	16	20	16	9	17	16	16	20	25	16	21	13	15	14	9	15	14	12	16	12	8	13	17	17	8
UGCA	14	23	16	15	17	15	22	17	13	17	15	18	16	13	12	13	18	16	21	15	15	18	18	18	22	19	17	20	12	13	18	13	10	19	12	20	14	23	15	20	18	22	12	20	17	13	10	16	24
UCAA	11	17	12	26	14	15	12	18	16	17	24	19	19	17	21	13	13	23	18	19	16	25	15	13	25	15	12	11	22	33	17	27	25	15	24	18	24	18	20	16	16	16	19	15	15	12	14	14	17
GGUG	10	12	11	9	10	15	19	15	21	15	16	17	19	11	14	25	13	20	12	23	15	11	14	15	11	17	15	13	18	18	14	12	17	20	21	16	18	14	15	20	15	23	13	19	20	25	20	18	18
GUGU	14	11	15	16	9	11	7	14	17	10	17	17	16	23	13	17	14	10	19	3	14	9	10	10	16	8	11	17	16	13	13	14	15	16	15	15	15	12	12	14	16	17	9	16	13	16	20	15	12
UUGC	21	16	18	23	24	17	12	18	24	15	16	25	15	13	13	11	16	15	13	13	17	21	8	20	21	15	18	19	18	12	21	17	13	14	27	17	20	11	16	23	20	14	15	13	14	11	13	14	9
AUGU	6	10	15	17	14	12	9	6	13	9	15	18	15	15	14	12	8	14	10	11	9	11	14	13	14	16	17	13	14	10	23	15	15	20	11	16	11	12	13	16	8	14	19	15	6	16	13	6	9
[truncated: 150 more columns]

## Sheet: Pentamer
Top 50 pentamers in the FUE region in T diatom (T. pseudonana)
	-250	-249	-248	-247	-246	-245	-244	-243	-242	-241	-240	-239	-238	-237	-236	-235	-234	-233	-232	-231	-230	-229	-228	-227	-226	-225	-224	-223	-222	-221	-220	-219	-218	-217	-216	-215	-214	-213	-212	-211	-210	-209	-208	-207	-206	-205	-204	-203	-202
GAAGA	13	20	15	9	16	20	8	16	13	18	13	13	18	13	16	18	17	16	17	15	18	18	11	14	18	10	20	12	10	17	17	16	11	16	11	12	15	24	24	18	18	20	18	20	11	16	21	15	25
GAGGA	13	15	22	19	19	11	15	12	16	9	12	14	18	20	14	13	18	13	16	12	16	7	19	14	8	14	10	18	14	10	12	11	12	14	12	11	12	17	9	10	16	5	10	14	13	16	11	13	13
AGAAG	17	15	14	14	15	12	16	10	12	15	13	15	12	11	10	13	8	14	13	16	12	12	14	9	12	11	13	13	19	13	11	14	14	6	8	13	15	21	14	17	19	16	14	13	14	16	14	19	17
AAGAA	13	12	14	10	8	14	17	10	6	10	15	15	12	9	9	7	12	13	15	9	10	17	12	17	11	8	13	18	7	13	16	9	7	11	12	16	15	10	18	21	14	12	18	13	13	14	13	11	9
GAUGA	11	8	10	11	7	10	6	13	8	7	6	12	14	6	6	10	10	8	7	13	10	12	6	11	13	8	12	8	10	18	10	15	13	14	11	10	9	12	5	11	10	12	12	10	10	10	10	12	9
AGGAG	12	15	7	14	13	14	6	7	7	9	12	11	13	13	14	14	9	10	14	9	11	15	3	14	10	8	8	10	11	7	9	8	11	7	11	9	11	11	13	6	7	19	4	9	13	9	12	7	16
GGAGG	5	12	15	14	14	12	13	14	8	5	11	8	12	10	14	20	8	11	8	10	8	13	11	7	11	6	13	10	11	7	10	11	7	10	14	10	10	2	9	17	8	12	14	11	11	13	11	12	14
GGAGA	8	12	11	10	9	14	11	15	11	8	6	12	11	12	8	11	8	9	11	9	11	8	14	9	12	8	9	11	10	16	14	8	8	12	7	15	9	8	10	7	8	14	12	6	12	6	9	11	9
UGAUG	9	12	12	10	9	7	11	11	11	16	13	14	5	7	7	7	6	7	12	9	6	10	8	13	8	9	6	6	9	8	9	8	11	12	11	11	10	8	6	12	6	11	7	8	8	12	11	8	5
UGGAG	12	8	9	11	13	8	15	11	9	6	9	12	10	8	12	7	12	11	7	9	13	9	9	9	5	12	9	7	8	14	8	8	15	12	15	13	4	9	13	9	14	8	11	13	7	10	13	13	14
UGUUG	10	5	8	15	9	3	11	4	6	11	13	10	7	7	6	8	8	13	6	8	6	8	6	5	9	10	15	12	13	12	12	10	9	8	8	4	6	8	5	10	8	9	9	11	10	9	10	6	10
GAGAG	3	8	10	8	5	7	16	10	10	9	5	4	10	8	6	10	8	9	7	7	7	9	7	11	6	8	9	9	10	8	12	10	8	9	6	12	8	7	3	9	9	5	7	8	5	10	9	14	7
AAGAG	13	12	12	6	11	9	12	5	12	8	16	8	9	14	6	14	11	9	6	11	9	10	12	5	13	12	6	12	12	6	11	6	6	6	6	10	10	8	8	12	5	8	7	6	8	7	9	10	7
UUGGA	10	10	11	10	8	15	11	8	9	7	10	14	11	11	6	12	9	8	10	10	5	10	4	9	9	14	13	16	12	11	12	9	6	14	9	9	10	8	12	9	9	9	11	10	7	6	21	6	11
GAAGG	8	5	8	10	13	13	9	10	12	6	6	10	10	11	8	6	9	5	9	13	9	7	9	7	6	4	5	6	9	6	3	9	12	9	11	12	11	7	15	11	9	8	13	12	11	12	10	13	8
UGAAG	8	6	7	6	12	6	10	13	11	5	7	3	12	7	6	12	5	10	10	11	11	7	8	11	8	12	10	7	11	10	12	10	4	6	12	9	7	8	6	11	8	9	7	12	12	7	9	10	13
GGAAG	11	9	7	12	13	11	11	8	4	8	9	10	7	8	15	6	9	7	9	8	13	10	5	10	4	7	6	8	4	9	8	11	9	7	10	10	12	12	13	9	8	13	14	9	14	10	14	9	10
GAGAA	5	8	5	7	13	10	4	4	10	7	6	4	10	11	16	11	7	9	10	8	11	7	7	6	6	5	6	10	7	8	8	14	9	3	7	7	12	7	6	5	7	7	16	7	7	12	6	8	11
AAGGA	11	6	7	5	10	6	3	5	9	12	8	7	11	14	13	7	11	10	9	8	3	6	4	10	14	8	5	6	8	6	8	8	10	11	14	12	17	11	8	12	17	8	7	14	10	9	8	8	9
AGAGA	9	8	10	6	9	6	8	15	4	6	3	6	2	7	10	5	8	8	7	6	6	5	5	8	6	9	10	7	8	8	5	7	5	6	9	5	6	4	8	4	7	5	2	7	5	6	13	8	10
GUUGA	11	8	14	9	8	10	9	8	7	7	9	11	3	6	10	8	13	5	9	4	8	7	4	7	5	5	10	8	9	8	8	12	10	8	9	9	7	8	6	8	11	8	7	10	10	9	15	14	5
AGAGG	9	11	12	13	4	7	6	5	3	18	7	12	9	9	10	8	16	9	7	7	4	10	8	10	9	8	11	6	9	10	11	9	11	8	5	4	9	10	5	5	7	7	2	7	5	3	5	11	3
UUGAG	6	5	7	5	11	3	5	5	4	5	7	8	7	5	5	7	6	7	6	12	3	7	10	10	8	7	10	5	10	11	8	6	6	5	9	3	8	4	8	5	9	12	7	12	10	10	7	7	6
AAAGA	9	13	5	7	9	9	7	5	8	9	6	8	8	11	12	7	7	7	5	13	4	3	9	8	6	8	7	5	8	6	7	7	3	6	11	13	1	4	9	5	10	6	12	3	7	12	5	5	9
GAUGG	7	4	10	9	9	12	8	7	14	12	7	13	8	9	13	9	8	7	5	6	11	11	9	7	10	7	8	8	5	6	4	5	6	9	6	7	12	13	11	7	13	7	6	7	11	12	13	11	8
AGGAA	12	7	14	8	11	8	4	9	6	11	6	3	7	8	12	7	11	9	3	11	8	3	6	6	9	6	10	7	10	9	9	6	7	8	7	9	8	8	11	8	10	10	4	9	15	11	6	6	8
GUUGG	7	10	4	6	8	8	7	9	7	9	4	8	10	6	7	4	4	9	8	4	6	4	11	8	8	10	9	10	6	7	8	3	12	9	9	8	7	4	6	11	7	10	11	9	13	20	5	8	7
GUUUG	6	5	5	9	7	9	14	3	6	9	3	5	3	7	8	3	5	13	6	5	7	2	8	3	8	10	4	8	9	5	10	3	10	7	4	4	8	10	8	9	7	12	6	6	13	10	10	10	8
UUUGA	5	9	5	4	7	4	6	10	6	7	6	6	4	5	10	6	5	7	10	7	5	5	5	9	11	6	7	4	8	7	8	10	8	9	8	8	7	8	9	6	9	5	11	8	13	12	7	11	11
GGAUG	5	12	9	7	7	6	11	8	9	6	9	5	8	9	7	6	5	5	13	9	11	5	3	8	8	8	9	4	14	11	10	6	10	5	8	7	9	3	9	6	7	8	5	13	11	11	6	6	7
AGUUG	9	9	8	9	6	7	10	8	8	8	9	2	7	3	7	4	4	6	4	7	4	10	8	8	9	7	10	5	3	5	2	9	10	10	7	10	3	7	7	6	7	7	11	8	10	5	7	10	0
GAUUG	7	10	12	6	15	4	1	15	9	5	6	7	9	9	7	7	10	5	8	6	8	10	10	4	5	6	11	9	5	4	11	6	7	12	3	5	9	7	10	8	9	14	7	6	7	3	4	5	9
AGAUG	5	10	7	10	11	3	4	4	3	6	5	8	5	3	7	12	7	3	3	5	11	6	13	4	7	9	4	8	6	4	6	12	9	7	5	10	8	6	7	8	12	4	8	10	12	9	7	9	12
AUGAU	8	8	6	5	2	13	6	8	13	6	6	6	2	5	5	4	8	4	8	4	7	10	8	5	9	9	5	10	9	7	9	12	13	7	12	9	8	5	10	6	5	7	6	9	7	4	4	3	6
UUGAU	12	9	12	8	6	7	8	4	6	9	10	7	10	3	4	9	6	13	6	7	3	5	6	2	4	5	2	6	2	7	7	10	10	6	6	8	4	3	8	11	12	5	6	5	6	12	8	6	16
GAAAG	7	4	4	7	5	6	3	6	8	7	6	4	6	5	5	4	4	7	10	4	8	9	8	7	10	8	7	4	7	6	7	3	6	6	10	3	7	4	8	7	8	5	6	5	8	7	6	11	6
UUGAA	4	5	8	9	3	13	10	10	8	9	1	5	5	5	11	10	12	6	9	7	11	10	5	8	8	8	6	10	7	6	4	6	12	8	4	8	7	6	7	9	6	7	6	11	8	4	6	12	5
AUGGA	7	5	11	11	8	8	5	8	4	9	12	9	13	9	7	6	10	7	8	15	8	10	12	8	9	4	5	2	7	8	12	3	6	16	9	5	6	6	8	11	8	11	5	6	6	10	7	7	11
GAAUG	6	9	5	8	8	6	7	4	5	7	9	10	8	7	8	8	6	5	5	6	3	10	9	7	6	6	8	4	9	5	8	9	8	10	9	2	7	4	2	4	8	4	7	7	3	5	10	3	3
UUGUU	6	6	10	8	4	8	9	4	7	9	5	4	5	6	4	12	7	1	6	6	7	7	2	3	2	7	6	8	8	8	6	4	3	8	5	7	6	3	6	6	5	7	13	9	7	7	4	8	6
GUGGA	6	8	9	3	10	10	9	10	6	12	8	11	7	6	7	13	8	5	6	11	6	11	7	5	8	4	4	9	9	8	11	9	7	4	9	8	6	10	6	5	6	4	8	10	7	6	9	11	14
UGAGA	3	3	5	6	6	13	1	5	6	3	4	8	5	7	7	2	4	2	6	6	6	4	4	5	8	6	4	4	5	7	8	7	7	7	7	12	6	9	8	9	8	11	13	9	10	6	8	5	6
GAGAU	6	5	6	10	2	6	10	5	12	7	5	5	9	3	10	5	9	7	7	8	5	12	2	3	9	10	9	3	6	5	11	5	6	6	11	7	8	7	12	11	7	8	8	9	10	5	5	10	7
GAGUU	10	4	11	5	6	8	9	9	5	7	4	5	9	8	7	6	3	7	8	6	6	8	11	6	10	8	6	2	5	3	2	5	9	5	9	6	7	7	3	4	7	5	3	7	8	5	7	3	7
UGGAA	7	9	7	11	9	7	10	4	13	6	10	13	11	8	6	9	5	7	10	7	15	7	14	6	7	5	6	8	7	5	9	14	5	4	11	4	9	6	3	6	8	6	6	8	8	8	6	11	7
AUGAA	6	6	4	5	7	4	9	7	7	5	8	11	11	6	4	2	5	6	9	9	5	7	6	5	10	6	8	8	5	6	11	4	5	9	8	4	7	3	10	6	6	3	11	5	6	8	5	10	12
UGGAU	8	7	8	11	3	9	10	9	2	10	7	7	12	14	5	7	12	4	8	7	7	4	7	7	9	8	6	5	12	12	7	10	5	5	6	7	7	11	6	13	4	8	7	6	5	3	4	11	4
AGAGU	6	5	6	4	5	6	5	11	5	5	8	8	7	8	8	2	11	8	9	7	7	9	9	6	5	6	2	5	7	6	6	7	9	3	7	6	11	6	5	5	7	2	9	4	5	8	0	6	9
GAGGG	7	3	8	7	7	4	8	4	9	4	7	6	5	4	7	3	8	10	5	7	8	5	5	6	8	4	3	9	3	6	7	14	8	8	4	9	4	3	6	4	9	5	9	5	8	9	2	7	10
UUUGG	11	7	5	10	7	7	4	9	7	3	7	7	9	4	6	7	5	6	12	6	6	8	4	6	6	9	13	5	9	10	8	9	7	7	7	7	5	8	5	7	9	6	7	3	7	8	4	7	4
[truncated: 149 more columns]

## Sheet: Hexamer
Top 50 hexamers in the FUE region in T diatom (T. pseudonana)
	-250	-249	-248	-247	-246	-245	-244	-243	-242	-241	-240	-239	-238	-237	-236	-235	-234	-233	-232	-231	-230	-229	-228	-227	-226	-225	-224	-223	-222	-221	-220	-219	-218	-217	-216	-215	-214	-213	-212	-211	-210	-209	-208	-207	-206	-205	-204	-203	-202
AAGAAG	6	7	9	7	4	7	7	6	5	5	10	8	7	3	5	2	8	6	7	6	6	9	5	7	6	7	10	10	4	5	10	5	3	3	7	9	8	8	11	15	10	7	8	8	9	8	10	6	5
GAAGAA	3	9	5	4	9	11	2	5	8	8	6	7	4	4	6	7	8	9	8	5	8	9	7	7	4	4	9	3	5	6	3	4	3	7	7	5	6	9	8	10	7	10	6	7	4	4	5	5	13
GAGGAG	7	5	10	6	9	2	4	6	8	3	5	8	7	8	9	4	5	6	6	6	9	2	7	6	3	6	5	7	5	6	4	5	3	4	3	4	5	7	2	3	7	0	6	5	6	6	3	7	3
AGAAGA	10	8	3	4	5	2	6	5	5	5	4	7	4	3	5	6	3	5	3	8	3	7	5	4	3	5	5	7	8	7	6	3	10	3	4	6	7	9	3	9	8	5	4	4	5	11	3	9	5
GGAGGA	2	3	8	7	6	6	6	5	5	2	5	5	7	5	6	7	3	6	5	5	4	8	6	1	5	3	9	4	3	1	2	7	2	5	5	4	6	1	3	9	2	2	7	5	5	4	5	7	7
GAAGAG	7	6	3	3	5	6	3	5	3	8	1	3	9	3	6	5	6	4	5	4	6	7	2	4	8	2	7	5	1	5	3	5	5	3	2	3	3	5	8	2	6	3	3	5	3	5	8	3	4
GAAGGA	3	1	1	7	5	3	4	4	4	4	3	6	7	3	4	5	4	3	4	1	1	1	4	6	1	2	4	2	2	4	1	4	5	5	6	8	7	3	7	8	4	4	6	6	6	6	6	6	3
GAGAAG	3	3	3	4	8	7	3	2	6	3	3	1	4	7	7	4	4	5	7	5	2	4	1	1	3	3	2	6	3	3	4	7	2	2	2	4	9	4	3	3	2	4	4	3	4	4	3	6	6
AGGAGG	5	8	3	5	5	6	4	2	3	4	3	4	6	7	9	7	4	5	4	4	7	7	1	6	3	2	4	2	2	4	4	3	2	4	2	3	0	3	5	2	2	5	2	2	6	7	5	4	6
AGAGGA	7	8	7	8	2	4	2	2	2	6	5	8	5	5	4	5	6	3	2	4	2	6	4	3	3	3	4	2	3	5	3	3	6	2	2	2	8	5	1	3	1	4	0	3	4	2	3	2	2
GAGGAA	3	8	8	8	3	4	6	1	6	2	2	3	6	7	3	4	5	1	6	3	2	3	4	5	1	2	2	5	5	3	0	3	3	3	4	3	1	6	5	4	5	2	4	4	4	3	1	3	6
AGAAGG	2	3	7	8	6	3	3	2	4	3	4	5	3	3	2	2	1	5	7	4	3	2	7	3	4	3	4	2	5	1	4	7	3	3	2	6	5	9	6	1	7	7	7	5	5	2	5	6	10
UGAAGA	2	2	2	3	7	2	3	4	7	2	3	1	4	4	5	4	4	7	5	6	6	2	6	7	4	8	5	1	5	4	5	4	0	1	5	3	3	3	6	3	5	6	3	4	4	2	5	6	8
GGAAGA	5	5	3	6	4	3	4	3	3	3	3	5	1	5	5	3	7	3	3	3	6	2	1	6	2	5	2	0	3	2	4	2	4	5	3	3	6	6	6	3	3	6	9	2	5	7	4	6	3
AGGAAG	4	0	6	3	5	4	2	3	1	5	4	1	2	5	3	4	6	6	1	8	5	0	3	4	4	3	4	3	6	4	5	3	5	6	3	7	2	6	5	5	6	8	4	6	5	6	5	2	4
AUGAUG	5	5	0	3	1	7	4	4	5	3	1	2	1	3	2	0	4	1	5	0	6	4	5	4	4	1	3	4	2	4	4	4	6	3	7	6	3	2	4	2	4	0	2	4	3	1	2	0	5
UUGGAG	2	2	2	5	3	5	4	3	1	1	2	3	1	4	1	6	4	3	4	4	2	2	1	2	6	6	4	4	5	4	4	5	4	6	6	1	6	6	5	5	3	3	4	2	2	3	3	2	5
GAUGAU	4	4	2	0	2	3	4	6	2	2	2	1	1	2	1	1	1	4	1	3	4	5	0	2	6	2	2	3	3	3	5	6	2	6	4	4	3	2	1	2	1	3	3	2	1	3	2	1	2
GGAGAG	4	5	3	1	3	9	4	3	3	0	1	6	2	2	4	3	1	3	4	3	3	1	6	4	3	5	5	4	3	4	6	2	2	2	3	5	3	1	4	2	1	2	2	0	2	2	2	3	3
AGGAGA	1	2	2	4	2	4	2	4	2	3	5	4	5	4	3	5	3	3	5	3	1	5	2	4	3	2	2	3	7	1	4	3	5	2	4	3	5	5	2	1	4	7	1	4	3	1	4	1	4
AAGGAG	7	0	4	2	3	3	2	0	1	4	5	2	4	4	5	1	5	4	3	3	3	0	3	1	3	1	2	2	2	0	0	3	3	4	4	4	6	2	2	4	9	1	3	4	3	5	3	3	1
GAGAGA	0	2	3	3	1	3	6	3	1	2	1	1	6	3	1	4	3	4	2	2	2	0	2	2	3	1	2	2	2	3	4	1	3	5	1	2	1	4	1	4	1	0	2	1	3	8	3	6	1
UGGAGG	3	4	6	6	4	3	7	4	1	5	2	7	0	3	7	1	5	2	4	2	6	3	2	3	3	4	4	2	1	4	3	1	5	3	2	3	0	5	9	3	6	4	4	5	3	2	4	7	3
UGGAGA	6	2	1	2	7	3	6	3	3	1	3	2	4	3	2	1	3	5	1	3	2	3	5	2	2	4	4	3	5	7	1	4	4	5	7	6	1	2	2	4	5	1	3	4	2	5	5	3	5
GUUGGA	2	4	2	3	0	4	3	6	2	5	3	5	4	3	3	3	1	4	2	2	0	1	6	4	3	3	3	5	1	4	2	2	6	4	3	3	3	2	3	7	1	7	4	1	2	10	2	6	3
GAUGGA	1	4	5	4	5	3	4	1	6	6	4	7	3	5	3	4	2	2	3	2	5	7	3	5	2	1	1	5	4	2	1	0	3	3	3	2	3	5	9	3	5	2	3	4	5	3	4	5	5
UGAUGA	4	2	4	0	2	0	5	3	4	3	6	3	1	2	2	2	3	2	3	3	3	4	5	4	3	2	3	2	4	3	2	3	5	4	7	2	6	0	4	2	2	5	4	2	2	3	3	5	2
GAGUUG	5	2	4	2	2	2	4	4	4	5	1	1	1	2	1	3	1	3	5	1	2	4	4	5	7	5	2	2	2	0	0	3	5	2	6	0	3	2	1	1	4	4	1	7	2	4	4	0	4
GGAGAA	4	1	1	3	5	1	3	6	5	4	0	1	6	5	3	3	4	3	3	3	2	5	6	2	3	1	3	3	3	4	5	5	1	3	2	6	4	0	2	3	3	7	4	0	5	2	2	5	2
UUGAUG	4	4	6	3	1	3	2	1	4	5	7	1	3	0	1	4	1	7	2	4	1	1	5	0	1	2	1	2	1	5	0	2	4	4	2	1	2	1	5	4	5	2	0	1	2	6	4	2	10
GAGGAU	2	1	3	2	6	4	3	5	2	2	2	3	3	3	0	3	4	4	4	1	4	2	6	3	2	4	2	4	3	0	5	3	3	5	2	4	2	3	2	2	2	1	0	2	1	6	4	2	3
AAGAGG	9	3	7	2	5	1	0	1	8	4	8	2	4	4	2	7	3	4	3	2	2	3	3	2	5	5	2	4	5	3	2	2	2	1	1	4	6	3	2	1	1	0	2	2	1	2	2	1	4
UUGAAG	1	2	2	5	2	8	3	5	2	4	1	3	2	0	5	3	3	3	4	3	3	3	3	4	2	4	1	5	2	6	1	2	3	5	2	2	4	1	3	5	2	3	4	5	2	1	2	5	0
AGAGAG	3	3	2	2	3	3	2	5	2	1	1	3	0	0	4	1	4	2	2	2	3	3	3	1	2	4	4	2	4	3	3	3	2	1	6	0	1	1	3	2	2	1	2	2	2	4	5	3	6
UGAGGA	5	8	2	2	1	2	2	2	1	1	3	2	4	3	3	3	3	4	3	4	1	3	3	3	1	2	3	3	2	3	4	0	2	3	1	4	3	3	3	1	1	2	5	5	6	4	3	3	2
GAUGAA	3	0	3	3	3	5	1	2	1	4	3	5	5	1	1	4	5	2	4	4	4	3	2	6	1	4	4	4	4	7	1	1	5	4	3	4	3	4	2	4	2	4	3	2	4	3	4	4	4
GAAGAU	1	4	5	2	1	0	3	1	0	1	3	1	3	3	2	3	0	2	3	1	3	2	1	2	5	4	2	4	3	4	7	5	2	5	0	3	3	3	4	5	3	4	8	5	3	6	6	5	5
AAAGAA	4	3	2	3	4	1	6	0	2	2	4	4	2	1	0	3	2	2	0	4	2	1	3	0	3	4	4	0	2	2	1	3	1	3	4	3	0	2	6	1	4	3	5	2	2	4	2	1	2
GAAAGA	1	2	1	3	0	2	1	2	5	2	3	2	3	3	2	1	1	2	7	0	2	5	4	3	6	3	2	2	3	3	2	0	3	4	6	0	3	2	4	5	5	3	1	1	3	2	1	3	3
UGUUGG	4	2	3	4	3	0	3	0	2	2	5	6	1	1	2	0	4	4	3	3	1	4	3	2	3	6	8	3	2	5	3	4	5	3	0	1	2	2	3	3	2	5	2	6	7	3	4	2	2
UUGUUG	1	2	6	4	1	3	2	2	5	3	4	3	2	1	2	6	3	0	2	4	1	3	1	2	1	3	2	2	6	2	2	4	1	3	1	2	2	1	2	2	1	3	5	3	6	4	0	5	2
GAUGAG	3	2	3	7	1	1	1	4	5	1	1	4	5	3	2	2	2	2	1	4	1	3	3	1	3	0	4	1	2	7	4	4	4	3	4	2	3	2	1	4	2	4	5	4	3	3	3	3	2
GAGGGA	3	2	3	2	5	4	4	2	4	1	3	1	3	2	3	1	5	6	3	4	5	2	3	3	3	1	1	3	3	1	4	5	5	3	1	4	1	0	1	3	5	2	6	0	6	6	1	2	5
UGAUGG	1	2	3	3	5	4	2	4	7	4	4	5	1	3	2	2	1	1	4	4	2	3	1	6	2	4	2	2	2	1	2	1	3	3	1	5	3	7	1	7	1	3	1	1	5	6	5	3	3
GAGAUG	2	2	4	6	1	0	2	1	4	2	1	3	1	2	5	2	1	1	2	5	1	8	0	1	2	0	2	1	0	2	5	2	3	1	5	4	3	3	6	7	1	5	3	3	6	2	3	5	2
AAGAGA	4	6	1	1	2	3	7	1	3	0	3	0	1	4	1	2	3	1	1	1	2	2	4	3	3	3	0	4	4	0	2	2	2	2	2	1	1	2	2	3	1	1	3	2	3	4	3	2	1
UUGAGA	2	1	3	4	7	1	2	4	1	1	4	2	4	3	1	2	2	4	0	5	2	4	2	4	4	1	3	1	2	4	3	3	2	3	5	0	3	3	4	1	3	5	3	4	2	5	3	4	3
GUGGAG	4	4	3	1	3	4	4	3	1	3	5	4	2	4	0	4	3	2	2	3	2	4	4	2	3	2	1	3	3	1	1	6	1	0	2	3	1	5	1	1	2	3	5	5	3	4	6	7	7
AAGAUG	2	3	5	2	2	3	1	2	1	1	5	1	1	3	5	3	1	1	1	3	2	2	0	3	4	3	3	3	3	4	4	7	3	1	3	1	2	3	2	4	3	3	4	6	3	4	4	4	5
GAGAGG	0	2	5	2	1	3	4	1	3	1	2	1	3	2	4	3	3	2	2	1	3	3	3	3	1	3	2	3	4	4	4	4	2	2	1	2	2	0	1	3	6	1	2	3	0	1	3	2	2
[truncated: 148 more columns]

## Sheet: Heptamer
Top 50 heptamers in the FUE region in T diatom (T. pseudonana)
	-250	-249	-248	-247	-246	-245	-244	-243	-242	-241	-240	-239	-238	-237	-236	-235	-234	-233	-232	-231	-230	-229	-228	-227	-226	-225	-224	-223	-222	-221	-220	-219	-218	-217	-216	-215	-214	-213	-212	-211	-210	-209	-208	-207	-206	-205	-204	-203	-202
GAAGAAG	1	7	3	2	3	4	2	4	3	7	5	4	1	2	2	4	5	3	5	3	5	3	1	5	4	3	4	2	2	6	2	2	2	4	5	4	6	6	7	6	4	4	4	5	3	4	5	4	7
AAGAAGA	2	1	2	2	0	2	5	3	1	2	7	3	2	2	3	1	3	1	5	2	4	4	1	2	2	3	6	5	2	3	2	3	1	1	3	5	4	1	5	7	3	3	3	2	6	1	4	2	4
AGAAGAA	7	2	2	2	3	0	3	4	2	2	2	3	1	2	1	3	1	3	0	5	1	4	2	1	2	2	0	3	2	2	2	1	5	0	1	3	3	2	2	4	5	0	3	2	2	2	1	4	2
GAGGAGG	4	3	3	2	5	1	1	3	3	1	1	3	4	6	5	2	2	3	1	4	4	1	3	3	1	4	0	1	3	3	3	0	1	0	2	0	2	3	2	1	2	0	2	2	5	3	3	5	0
GGAGGAG	0	1	3	3	0	1	3	2	2	1	4	3	2	5	2	2	2	5	2	2	1	4	2	0	3	2	4	1	2	0	0	1	0	2	3	2	2	1	1	6	0	2	4	4	1	1	3	1	1
AAGAAGG	2	3	6	4	2	3	0	1	2	2	3	3	1	0	1	1	3	4	0	1	1	4	3	2	2	1	1	1	1	2	6	2	2	2	4	2	3	4	0	5	3	3	3	4	1	4	4	4	1
AGGAGGA	0	4	1	2	2	3	1	0	1	1	2	1	2	5	2	3	1	4	2	2	4	5	0	4	1	2	1	0	0	1	2	2	1	2	0	2	0	0	3	1	0	2	2	0	3	2	3	2	2
GAGGAAG	0	5	3	4	2	2	2	0	4	1	1	0	3	3	2	2	3	0	3	1	0	1	2	2	0	0	1	3	3	1	0	2	1	1	3	1	1	3	3	2	4	2	3	1	3	3	1	2	2
GAGGAGA	1	0	3	0	2	1	2	2	3	1	2	4	2	2	4	1	1	1	3	1	3	1	3	2	0	0	2	5	0	2	1	3	1	3	0	2	2	0	0	2	4	0	3	1	0	1	0	1	3
GAAGGAG	0	0	1	2	2	2	0	1	2	3	1	2	2	0	1	3	2	2	2	1	0	0	0	1	0	1	1	0	0	0	1	2	1	2	3	3	1	1	3	4	0	3	1	3	4	3	3	1	1
AGAAGGA	0	1	5	4	0	1	2	0	2	1	3	3	2	2	2	1	1	3	1	0	1	0	6	1	2	2	2	1	3	0	1	1	2	2	2	4	3	4	4	1	4	3	3	2	1	1	2	3	3
AGGAAGA	3	0	3	2	0	2	0	2	0	3	2	0	2	3	2	4	2	3	1	4	0	0	2	2	3	2	0	2	1	2	2	2	4	2	1	4	1	3	1	2	3	6	1	4	3	1	3	1	2
GAUGAUG	3	0	1	0	1	2	3	4	2	1	0	0	0	0	0	1	1	3	0	3	2	2	0	1	1	1	1	1	2	1	2	3	0	3	2	1	1	1	1	1	0	1	1	1	0	1	0	1	1
GAAGAGG	3	4	1	2	1	0	1	3	1	4	1	2	4	0	3	1	3	2	1	1	1	2	2	2	3	0	2	2	1	1	0	2	1	0	1	2	1	2	1	0	0	1	1	1	1	1	1	2	3
GGAGAAG	3	0	0	2	4	1	2	4	2	2	0	0	4	3	2	3	3	2	3	0	2	1	1	1	2	1	3	1	1	3	2	0	1	1	2	4	3	0	2	0	1	2	1	0	2	0	2	3	2
GAGAAGA	2	1	2	1	2	3	0	1	2	0	0	0	1	3	3	2	2	2	2	1	0	1	1	0	2	1	1	3	2	1	1	6	2	1	0	1	3	1	3	1	1	1	1	1	2	2	1	2	4
UGGAGGA	2	3	4	2	2	2	3	3	0	2	1	5	0	1	2	0	4	0	2	1	4	1	1	1	2	3	2	0	0	0	3	0	3	1	1	2	0	2	4	1	1	3	2	3	0	1	2	3	1
AAGAGGA	6	2	3	0	3	0	0	0	1	2	4	2	2	3	2	2	2	1	2	2	2	2	1	1	2	2	1	1	3	2	1	1	1	0	1	4	2	1	1	0	0	0	1	2	1	1	1	1	2
AGAGGAG	2	4	2	2	1	2	0	2	1	3	1	4	1	3	2	1	3	0	1	1	0	2	3	0	2	1	1	1	2	2	0	1	3	1	0	2	4	1	0	1	0	3	0	1	3	0	1	2	2
GAGGAUG	1	0	2	2	5	2	1	3	0	2	0	2	1	1	0	0	2	0	2	1	1	1	3	3	2	3	2	3	2	0	3	2	3	2	1	2	1	0	1	1	2	1	0	1	1	2	2	0	1
AAAGAAG	3	1	1	1	3	0	3	0	2	1	1	2	0	1	0	3	1	0	0	3	1	1	2	0	2	3	3	0	0	1	0	1	0	2	2	2	0	0	4	1	2	1	3	2	1	2	0	1	2
UGAAGAA	0	1	1	2	4	1	0	3	3	0	0	0	2	2	2	0	4	3	2	2	2	1	3	2	0	4	3	0	3	1	0	1	0	1	3	1	2	1	3	0	1	3	0	1	0	1	1	4	1
AGAAGAG	1	1	1	1	1	1	1	1	2	0	1	2	1	1	1	1	1	0	0	2	2	1	2	1	0	1	4	1	2	2	2	2	2	2	0	1	1	5	0	2	1	2	1	0	1	4	1	1	1
GGAAGAG	2	2	0	1	1	2	1	1	3	0	0	3	1	1	2	1	2	1	2	2	2	0	0	3	1	2	0	0	2	0	1	2	1	0	2	1	2	1	2	0	1	0	1	1	1	3	0	2	1
GAAGAUG	0	2	2	1	0	0	2	1	0	0	1	1	0	1	0	1	0	1	2	0	1	0	1	2	3	3	1	2	2	3	5	2	0	2	0	1	2	1	2	3	1	2	4	1	1	2	4	3	3
UGAAGAG	1	0	1	1	3	0	2	0	3	0	2	0	0	2	2	4	0	3	2	2	3	1	2	4	1	4	1	0	1	1	2	1	0	0	1	1	1	1	0	2	1	1	2	2	3	1	2	0	4
GAAGAGA	2	1	0	0	1	5	0	1	0	3	0	0	1	1	1	2	0	1	0	1	1	1	0	1	2	0	1	2	0	1	2	2	2	1	0	1	1	1	3	1	1	1	1	1	2	2	1	0	0
UGUUGGA	3	1	2	0	2	0	2	0	1	2	3	3	1	0	1	0	2	0	2	0	1	2	1	0	2	3	5	0	2	1	2	3	2	1	0	1	1	1	1	0	1	2	0	1	2	1	3	1	0
AGAGAGA	0	2	0	0	2	0	1	0	0	0	1	2	0	0	1	1	2	2	1	1	0	1	0	1	0	1	1	0	2	1	0	1	2	0	2	0	0	0	2	0	0	0	0	2	2	2	3	1	2
GAUGAAG	0	0	1	2	1	4	1	1	0	2	2	2	1	0	0	2	2	0	3	1	0	2	0	2	1	2	3	2	2	3	1	0	2	4	1	3	1	3	1	2	0	2	0	0	3	2	3	2	2
GAGAAGG	1	1	1	2	1	0	2	1	0	1	1	0	2	2	1	0	1	1	4	2	0	2	0	0	0	2	1	2	0	2	1	0	0	0	1	2	5	1	0	2	1	3	1	0	1	0	2	3	0
GGAGGAA	1	2	4	1	1	3	1	2	2	0	0	1	3	0	0	3	0	0	1	0	2	2	4	0	1	0	3	1	1	0	1	3	1	2	2	0	1	0	2	1	1	0	1	1	0	0	1	3	5
GGAAGAA	1	2	1	4	2	0	1	1	0	2	2	1	0	2	1	1	3	2	1	0	3	2	1	1	1	2	0	0	1	0	2	0	2	4	1	0	1	3	4	2	1	3	2	1	1	1	1	4	2
GUUGGAG	0	1	1	1	0	1	2	1	0	1	1	0	2	0	1	2	0	0	1	1	0	0	1	2	1	0	2	2	1	1	2	2	4	2	1	2	3	1	3	3	0	2	2	1	2	2	2	3	2
UUGAAGA	0	0	1	2	0	3	0	3	1	1	0	1	1	0	1	2	3	1	2	2	1	3	2	1	1	2	0	4	0	2	0	0	1	2	1	1	2	1	1	3	1	1	0	2	0	1	1	2	0
GAGAGAG	0	0	0	0	0	0	2	1	0	1	1	0	0	2	0	2	1	2	2	2	1	0	0	1	1	0	1	1	1	1	2	0	0	4	0	0	1	1	1	1	0	0	1	0	3	3	1	4	0
AAGGAGG	3	0	2	1	1	2	0	0	1	1	2	1	2	2	2	0	3	1	3	2	2	0	2	0	1	0	1	1	1	0	0	2	2	1	0	0	1	0	0	1	2	0	0	1	2	2	1	1	0
AUGAUGA	1	2	0	1	0	3	2	0	1	2	0	0	0	0	0	0	2	0	2	0	3	3	2	1	2	1	1	1	0	1	1	3	1	3	1	4	0	1	1	0	3	0	1	0	0	0	2	0	1
UGAUGGA	1	1	0	3	2	2	0	1	4	1	2	2	0	0	1	0	0	0	1	2	2	3	1	1	1	1	2	1	1	0	0	0	1	1	1	2	2	5	1	2	1	2	0	0	1	2	2	2	1
GAGGGAG	3	0	1	0	2	1	1	1	2	1	2	1	1	2	2	0	2	3	0	3	2	1	0	1	2	1	0	2	3	0	0	3	4	1	0	1	1	0	1	2	2	2	2	0	4	4	0	1	3
GGAGAGG	1	4	1	0	2	3	0	1	1	0	0	2	0	2	1	1	1	2	1	2	1	0	1	1	0	1	3	1	2	1	3	1	2	0	1	2	0	0	1	1	0	0	1	0	0	1	0	2	1
GAUGGAG	1	0	2	1	4	2	2	0	2	1	0	2	2	2	0	1	0	0	1	1	0	3	0	1	0	0	0	2	1	1	0	0	1	0	0	0	1	1	5	1	2	1	0	3	3	2	2	2	2
UUGGAGA	1	0	0	2	1	2	1	1	0	0	0	2	0	1	0	2	3	1	2	0	1	1	0	0	2	2	1	2	2	0	2	1	1	3	2	0	2	0	2	1	0	0	2	1	2	3	1	1	1
AGAAGAU	2	3	0	1	0	1	0	0	1	2	0	1	1	0	1	0	0	1	0	1	0	1	0	2	1	1	1	2	3	3	2	0	3	0	2	0	1	0	1	1	1	3	0	2	2	4	1	2	1
UGAUGAU	1	1	0	0	1	0	3	1	2	1	0	0	1	0	0	0	2	1	0	1	0	0	2	0	1	0	2	1	0	3	1	0	3	1	2	2	0	0	0	0	0	1	1	0	0	1	0	2	0
GAAGAGU	2	1	2	0	1	1	1	0	1	1	0	1	3	1	2	2	2	1	1	2	3	3	0	0	2	1	3	0	0	1	1	0	1	2	1	0	0	1	2	0	4	0	1	2	0	2	4	1	0
GGAGUUG	1	2	1	1	1	3	2	2	4	1	0	1	1	1	0	0	1	4	0	1	2	1	3	2	2	0	2	2	0	0	1	3	0	5	0	2	1	0	0	2	1	0	3	0	4	0	0	2	0
AAGAUGA	0	0	2	0	1	1	0	2	1	0	4	1	0	1	1	1	1	0	1	2	0	1	0	2	3	1	2	3	1	3	1	1	1	1	1	0	1	2	0	2	1	1	0	1	2	2	1	2	2
AGAGGAA	4	4	3	2	1	0	0	0	0	2	2	2	2	1	2	0	1	2	1	1	1	1	0	1	0	1	1	0	1	0	1	0	1	0	0	0	3	3	0	1	0	1	0	1	1	0	1	0	0
AUGAAGA	0	1	1	2	2	0	3	1	0	0	1	2	2	1	1	0	1	2	0	1	1	1	1	0	3	1	1	0	1	0	3	0	0	2	1	1	1	1	2	1	1	0	2	0	0	2	2	4	1
[truncated: 147 more columns]

## Sheet: Octamer
Top 50 octamers in the FUE region in T diatom (T. pseudonana)
	-250	-249	-248	-247	-246	-245	-244	-243	-242	-241	-240	-239	-238	-237	-236	-235	-234	-233	-232	-231	-230	-229	-228	-227	-226	-225	-224	-223	-222	-221	-220	-219	-218	-217	-216	-215	-214	-213	-212	-211	-210	-209	-208	-207	-206	-205	-204	-203	-202
GAAGAAGA	0	2	1	0	2	3	2	1	2	7	2	2	1	2	1	2	1	2	2	3	3	0	0	2	3	2	3	1	1	2	1	0	1	2	4	3	0	2	4	2	2	1	0	2	1	2	2	3	1
AGAAGAAG	6	1	1	1	1	0	3	1	1	2	1	1	0	0	0	2	1	2	0	3	0	1	1	1	1	0	0	1	2	2	1	1	3	0	1	3	1	2	1	2	2	0	3	1	2	2	1	3	2
AAGAAGAA	0	0	1	1	0	0	4	2	0	1	3	1	1	0	1	0	1	0	3	1	2	1	1	1	1	0	3	1	0	0	0	2	0	0	1	2	0	1	2	4	0	2	2	1	2	1	3	1	1
GAGGAGGA	2	1	0	1	2	0	0	1	1	1	0	1	3	2	2	0	2	2	0	2	2	0	2	1	1	1	0	0	1	2	2	0	0	0	1	0	0	1	1	0	2	0	0	1	2	1	1	1	0
GAAGAAGG	1	4	2	1	1	0	0	2	1	0	2	0	0	0	1	2	3	0	1	0	2	2	0	1	0	0	1	1	1	2	1	2	1	2	1	1	3	0	2	2	1	2	3	1	2	0	3	1	1
GAGGAAGA	0	3	2	0	1	0	1	0	2	1	0	0	1	2	2	0	2	0	1	0	0	1	2	2	0	0	1	0	1	1	0	1	1	0	2	1	0	1	2	1	4	0	3	0	1	2	1	1	1
GGAGGAGG	0	0	2	1	0	1	2	0	1	0	1	2	0	4	1	1	1	0	1	0	1	3	0	0	2	0	1	1	1	0	0	1	0	1	0	1	2	1	1	2	0	0	2	3	0	1	1	0	0
AAGAAGGA	0	2	2	0	0	2	0	1	1	2	2	2	1	0	1	1	2	0	0	0	0	3	1	0	1	0	1	0	0	0	1	2	1	2	3	1	1	4	0	3	1	1	1	0	1	1	1	1	0
GAAGAGGA	2	1	0	2	0	0	0	0	0	3	1	1	3	0	0	1	0	2	1	1	1	0	1	1	0	0	0	2	1	0	0	1	0	0	1	0	0	1	0	0	0	1	1	1	1	0	1	1	2
AGGAGGAG	0	2	0	0	1	1	1	0	0	0	1	1	2	2	1	2	0	2	2	1	3	2	0	3	0	1	1	0	0	0	0	0	0	1	0	1	0	0	2	0	0	2	1	0	1	1	0	1	1
GGAAGAAG	1	1	1	1	0	0	0	0	0	1	1	0	0	2	0	0	2	1	0	0	0	0	1	1	1	1	0	0	1	0	1	0	1	4	1	0	1	2	2	1	0	2	0	1	1	1	1	2	0
UGAAGAAG	0	1	0	1	2	1	0	2	3	0	0	0	1	0	1	0	0	2	1	1	1	0	2	2	0	2	2	0	3	0	0	1	0	1	2	1	2	1	3	0	1	2	0	1	0	1	1	1	0
AAGAAGAG	1	1	1	0	0	0	1	1	0	1	2	0	1	1	1	1	0	0	1	1	1	2	0	0	0	3	1	1	1	1	2	0	0	0	1	1	2	0	0	1	1	1	0	1	2	0	0	0	1
GGAGGAGA	0	0	0	1	0	0	1	0	1	0	2	1	2	1	0	1	0	3	0	2	0	1	1	0	0	1	3	0	1	0	0	0	0	0	2	1	0	0	0	3	0	1	1	0	1	0	1	1	0
AGGAAGAG	2	0	0	0	0	1	0	2	0	0	1	0	0	2	0	1	1	2	1	2	0	0	1	1	0	0	0	2	0	1	2	0	0	2	0	2	1	2	0	0	0	1	0	0	1	0	2	0	2
GAGAAGAA	0	1	1	1	0	2	0	0	0	0	0	0	1	1	2	1	2	0	2	0	0	1	0	0	0	0	0	1	1	1	1	3	0	0	0	1	1	1	1	1	0	1	0	1	0	0	0	1	1
AGAAGGAG	0	1	1	2	0	0	1	0	1	0	1	1	0	0	1	0	1	2	1	0	0	0	1	0	1	1	0	0	0	0	0	0	0	1	1	0	1	2	2	0	3	0	1	2	0	0	0	1	1
UGGAGGAG	0	1	2	0	0	1	1	1	0	2	1	1	0	0	0	0	4	0	0	0	1	0	0	0	2	1	0	0	0	0	1	0	1	1	0	0	0	0	2	0	1	1	2	1	0	0	1	0	1
GAUGAUGA	1	0	0	0	0	1	0	1	2	0	0	0	0	0	0	1	0	2	0	0	2	1	0	0	1	0	1	0	1	1	1	1	0	1	2	0	1	1	0	0	0	0	0	0	0	1	0	1	1
UGAUGAUG	0	0	0	0	1	0	3	1	1	0	0	0	0	0	0	0	1	0	0	0	0	0	1	0	1	0	1	1	0	0	0	0	2	1	1	1	0	0	0	0	0	1	0	0	0	0	0	1	0
GAAGGAGG	0	0	0	0	1	0	0	1	1	1	1	1	1	0	0	1	0	2	1	1	0	0	0	0	0	1	0	0	0	0	1	1	0	0	0	0	0	0	0	1	0	0	1	2	2	1	1	0	1
GUGGAGGA	2	2	2	0	1	0	2	0	1	1	4	0	1	1	0	2	0	2	1	2	1	1	1	0	2	0	0	0	0	1	0	2	0	0	1	0	0	2	0	0	1	0	2	0	1	2	3	1	2
AAGAGGAG	3	1	0	0	1	0	0	0	0	0	1	1	2	2	0	0	0	0	1	0	1	1	0	1	0	0	0	0	2	0	1	0	1	0	1	2	1	0	0	0	0	0	1	2	0	0	1	1	1
AGGAGAAG	0	0	0	0	0	2	0	1	1	0	0	2	1	2	1	1	1	0	0	2	0	1	0	0	1	1	1	1	1	0	0	0	1	1	0	1	0	1	0	0	1	1	0	1	0	0	2	1	1
CGAAGAAG	0	0	0	0	1	1	1	0	3	2	2	0	1	0	3	3	0	0	2	1	2	0	1	0	1	1	0	1	0	0	0	0	0	0	0	2	2	2	0	1	1	0	2	0	1	1	1	1	0
AAGGAGGA	2	0	2	1	1	1	0	0	0	1	1	0	2	0	1	0	2	0	2	1	2	0	1	0	1	0	0	0	0	0	0	1	1	0	0	0	0	0	0	0	0	0	0	1	0	2	1	1	0
AGAGGAGG	2	1	0	2	1	0	0	1	0	1	1	2	1	1	1	0	2	0	0	1	0	0	2	0	1	0	0	1	2	1	0	0	0	1	0	0	1	1	0	0	0	1	0	1	2	0	1	0	0
GGAGAAGG	1	0	0	0	0	0	1	0	1	1	0	0	2	1	0	1	1	1	1	0	1	0	0	0	1	1	1	0	1	1	0	0	0	1	1	2	0	0	2	0	0	1	0	0	0	0	1	0	0
GAAGGAGA	0	0	1	0	1	2	0	0	1	2	0	1	0	0	1	2	2	0	0	0	0	0	0	0	0	0	1	0	0	0	0	1	0	1	1	2	0	0	2	1	0	1	0	1	2	1	2	1	0
GGAGAAGA	1	0	0	0	1	0	1	2	0	0	0	0	2	1	2	1	2	1	1	0	1	1	0	0	1	0	2	1	0	0	2	0	0	0	1	2	1	0	0	0	1	0	0	0	1	0	0	1	0
AGAGGAAG	2	2	1	2	0	0	0	0	0	1	0	1	1	0	0	0	0	0	1	0	0	1	0	0	0	1	1	0	0	0	0	0	0	0	0	0	1	1	0	1	0	1	0	0	1	0	1	0	0
GAAGAUGA	0	0	0	1	0	0	2	1	0	0	1	0	0	0	0	1	0	1	1	0	1	0	0	1	1	2	1	1	2	0	0	1	0	1	0	0	1	0	1	1	1	0	1	1	1	0	2	2	3
AGGAAGAA	0	0	3	2	0	0	0	0	0	2	0	0	1	1	1	1	1	1	0	1	0	0	1	1	2	0	0	0	0	1	0	2	4	0	0	1	0	1	1	1	2	1	1	1	1	0	1	1	0
GAUGAAGA	0	0	1	2	0	2	1	0	0	1	0	1	1	0	0	1	2	0	0	0	0	1	0	1	0	1	0	0	0	2	0	0	0	1	0	1	1	1	0	0	0	1	0	0	1	1	2	0	1
AGAGGAGA	0	2	0	0	0	2	0	1	0	1	0	1	0	2	1	0	1	0	1	0	0	2	1	0	0	0	1	0	0	1	0	0	2	0	0	1	0	0	0	1	0	2	0	0	0	0	0	2	1
GAGGAGAA	0	0	1	0	1	0	0	2	0	0	2	1	1	0	1	0	0	0	2	1	3	0	0	0	0	0	1	0	0	1	0	2	1	0	0	0	0	0	0	1	2	0	2	0	0	0	0	0	1
GAGAAGGA	1	1	1	0	1	0	0	0	0	1	1	0	1	2	0	0	0	1	0	1	0	2	0	0	0	2	0	2	0	1	0	0	0	0	0	1	3	0	0	1	0	1	1	0	0	0	2	2	0
UGUUGGAG	1	0	0	0	0	0	0	0	0	0	0	2	0	0	0	0	0	0	1	0	0	0	1	0	0	2	2	0	0	1	2	1	2	1	0	1	1	1	0	0	0	0	0	1	0	1	2	1	0
CAAGAAGA	0	0	0	0	0	2	0	0	0	0	1	0	1	1	0	1	0	3	0	0	1	1	2	0	0	2	1	0	2	0	2	0	0	1	1	0	1	3	1	1	0	1	0	1	0	2	0	0	1
GAGGAGAG	0	0	1	0	1	0	0	0	0	1	0	1	1	1	1	0	1	0	1	0	0	1	0	1	0	0	1	2	0	1	0	0	0	2	0	1	1	0	0	1	0	0	0	1	0	1	0	1	0
UGGAGAAG	0	0	1	2	0	0	2	1	1	0	0	1	0	0	0	1	0	1	0	0	1	0	1	1	0	1	0	0	1	2	0	1	0	1	3	2	0	1	0	1	0	0	0	0	0	2	1	0	1
GGAAGAGG	1	1	0	0	0	0	0	0	1	0	0	1	0	0	1	0	1	0	1	0	0	0	0	1	0	1	0	0	0	0	0	0	0	0	1	1	1	1	0	0	0	0	0	0	0	0	0	1	1
GACGAAGA	1	0	2	0	1	0	1	2	1	0	2	1	1	0	0	0	1	0	0	0	0	0	0	1	0	1	1	2	0	1	0	1	0	1	2	3	0	0	0	0	1	0	0	0	0	2	1	1	0
GGAGGAAG	1	0	2	0	1	1	0	1	1	0	0	0	1	0	0	1	0	0	0	0	1	1	1	0	0	0	1	0	1	0	1	1	0	2	1	0	0	0	0	0	1	0	1	1	0	0	0	1	1
AAAGAAGA	1	0	0	0	0	0	1	0	0	0	0	0	0	0	0	0	0	0	0	1	0	0	0	0	0	2	1	0	0	0	0	1	0	0	0	1	0	0	2	0	1	1	2	2	0	0	0	1	1
GAGAGAGA	0	0	0	0	0	0	0	0	0	1	1	0	0	0	0	1	1	1	1	0	1	0	0	0	0	0	0	1	0	0	1	0	0	2	0	0	0	1	0	0	0	0	1	0	2	2	0	2	0
GGAGAGGG	0	1	0	0	1	0	0	0	0	0	0	0	0	0	0	0	1	2	1	1	1	0	0	1	0	0	1	0	1	0	1	0	0	0	0	1	0	0	0	0	0	0	1	0	0	1	0	1	0
GAGGAAGG	0	0	0	2	0	1	0	0	2	0	1	0	0	0	0	0	0	0	0	0	0	0	0	0	0	0	0	1	2	0	0	1	0	0	0	0	0	2	0	1	0	1	0	1	0	0	0	1	1
UUGAAGAA	0	0	1	2	0	0	0	1	0	0	0	1	1	0	0	2	2	1	1	1	0	2	1	0	1	2	0	2	0	0	0	0	1	1	1	1	1	1	0	1	1	0	0	0	0	0	1	0	0
AGAGAGAG	0	0	0	0	0	0	0	0	0	0	0	0	0	0	0	1	1	2	1	1	0	0	0	0	0	1	1	0	1	1	0	0	2	0	0	0	0	0	1	0	0	0	0	2	1	0	2	0	1
[truncated: 146 more columns]
