# Supplementary material for: Genome-Wide Comparative Analyses of Polyadenylation Signals in Eukaryotes Suggest a Possible Origin of the AAUAAA Signal
Source: Int J Mol Sci. 2019 Feb 22;20(4):958. doi: 10.3390/ijms20040958 (PMC6413133; doi:10.3390/ijms20040958)
Supplement: Supplementary file 1 [file ijms-20-00958-s001.zip › ijms-444287 suppl final/Appendix Figures and Tables-revised/Table S3_P diatom.xlsx]

## Sheet: Triplet
Top 50 triplets in the FUE region in P diatom (P. tricornutum)
	-250	-249	-248	-247	-246	-245	-244	-243	-242	-241	-240	-239	-238	-237	-236	-235	-234	-233	-232	-231	-230	-229	-228	-227	-226	-225	-224	-223	-222	-221	-220	-219	-218	-217	-216	-215	-214	-213	-212	-211	-210	-209	-208	-207	-206	-205	-204	-203	-202
GAA	92	96	76	72	92	83	84	86	96	97	105	107	93	107	80	97	87	91	90	92	88	93	88	94	105	80	95	86	87	99	72	96	78	82	89	94	91	98	73	101	87	81	103	105	83	84	103	92	84
AAA	74	76	72	74	67	65	73	71	77	89	93	96	112	82	72	82	76	80	75	90	83	72	84	73	96	83	79	79	75	76	75	74	87	68	73	83	73	60	74	77	93	74	61	75	72	74	77	88	82
UUU	72	87	98	86	65	90	85	83	99	88	69	77	78	80	81	69	54	62	85	79	78	77	65	74	88	70	72	68	77	97	82	89	78	81	63	71	75	69	69	64	67	60	70	70	74	92	81	70	78
AAG	90	75	87	74	78	78	65	77	87	76	79	100	101	88	99	81	74	90	69	77	84	94	84	77	74	86	80	90	72	72	92	73	71	84	91	87	88	90	89	81	101	83	103	75	107	83	89	99	93
CAA	76	85	81	73	77	79	87	91	88	79	91	102	77	101	83	91	84	72	82	79	93	88	86	74	67	89	81	79	78	98	77	91	89	91	87	84	82	94	94	105	72	95	90	95	77	85	92	88	92
UUG	86	75	86	92	83	74	67	87	82	84	95	71	91	62	79	89	80	80	76	76	87	77	85	94	86	85	72	95	68	97	81	82	89	80	74	84	68	101	70	79	73	80	82	87	83	69	68	85	82
GGA	79	77	76	82	87	91	93	78	76	89	86	75	68	64	78	82	84	85	63	75	65	81	78	80	83	90	82	82	74	89	90	71	73	76	74	88	75	63	72	86	84	75	81	82	78	66	99	73	65
UGG	91	85	80	86	85	94	71	84	83	79	93	80	71	76	71	63	81	70	77	78	79	61	75	76	96	77	85	76	89	66	84	90	78	74	73	72	67	68	92	68	67	72	75	58	80	86	62	83	70
CGA	89	84	82	88	80	78	79	76	69	67	80	71	79	61	77	81	65	72	89	72	71	73	85	82	68	91	61	92	90	67	80	64	70	68	72	66	82	60	72	72	79	88	83	78	73	95	73	81	75
GAU	72	70	57	68	70	72	61	63	53	57	46	74	64	51	44	66	64	72	74	60	63	55	82	62	58	59	62	57	52	65	68	70	54	51	58	75	67	63	69	63	68	68	72	56	63	66	66	73	57
AGA	58	65	59	77	51	64	51	61	49	50	57	67	64	57	72	62	64	63	65	63	67	58	51	57	58	53	60	52	60	58	67	61	57	50	67	72	55	64	65	48	55	60	68	62	57	74	63	58	65
UUC	63	65	55	59	74	61	57	59	58	70	66	53	66	70	74	76	54	43	77	62	74	55	66	51	74	58	64	65	56	54	50	69	65	57	66	70	76	54	66	76	64	65	59	66	61	70	70	62	47
AUG	58	70	75	66	55	63	53	54	55	58	61	53	60	61	62	54	61	59	53	75	62	68	59	84	67	66	59	71	51	63	65	52	72	61	64	59	63	64	60	61	60	64	58	61	56	66	68	45	83
AUU	66	48	58	61	55	55	59	63	72	61	60	59	62	49	57	42	50	81	50	72	59	73	63	71	49	60	76	52	67	49	71	63	66	47	64	69	65	64	62	71	49	64	58	75	60	47	58	65	61
UGA	68	52	57	65	58	47	58	54	52	53	57	51	54	65	47	60	62	60	58	56	53	67	66	69	67	59	56	58	61	48	75	54	54	68	73	63	66	64	71	69	47	67	62	53	53	64	68	51	54
GCA	60	54	66	59	56	58	60	63	70	71	67	47	69	60	64	52	53	61	64	59	64	79	54	60	65	59	55	60	71	52	66	56	77	62	62	56	64	67	67	56	63	67	54	50	60	53	63	63	66
ACG	54	57	74	63	70	65	62	54	72	59	73	72	50	66	66	72	57	82	64	68	60	67	45	71	78	44	81	68	73	62	60	81	67	63	60	77	68	65	70	68	60	78	76	68	75	76	64	54	56
CUU	66	64	64	55	71	54	69	66	60	58	50	74	56	65	70	54	65	78	58	56	52	45	66	80	68	56	63	63	73	46	61	56	46	53	69	69	52	61	63	49	57	69	52	57	66	53	62	61	59
GAC	49	69	70	79	75	64	63	63	67	49	56	48	60	55	60	64	74	61	58	67	53	54	63	75	60	76	72	70	73	71	63	83	60	65	64	80	73	68	58	64	63	55	74	78	67	58	71	79	76
ACA	49	43	45	59	59	60	64	57	42	49	64	51	62	50	54	61	45	48	56	55	59	47	52	63	74	52	62	49	66	59	66	56	71	57	51	50	76	69	72	44	56	69	57	59	49	59	57	60	56
UGC	67	59	66	67	68	51	59	60	46	68	65	62	69	62	57	74	56	50	49	56	58	69	60	56	68	63	69	66	58	54	57	65	60	62	44	59	61	57	64	53	51	49	58	51	70	57	53	49	55
AGC	54	55	55	57	62	58	66	61	77	63	54	56	67	70	53	61	47	66	69	54	57	53	67	66	53	64	68	52	62	61	54	61	52	50	62	42	38	72	67	79	54	68	61	58	54	69	58	60	65
AAU	57	59	56	46	46	54	54	56	67	56	44	59	56	55	62	50	64	44	61	52	63	54	56	58	39	55	57	60	55	60	53	60	61	64	48	50	58	55	49	42	57	58	56	63	57	48	46	51	59
AAC	53	50	66	56	53	58	58	65	44	65	74	65	60	73	77	42	67	53	61	51	56	67	52	65	55	64	51	48	61	53	69	45	64	51	52	59	62	67	56	64	62	65	50	55	63	52	53	59	54
UCG	64	55	71	61	51	71	67	62	51	59	62	54	48	66	66	63	79	53	56	75	61	62	65	56	57	46	60	75	62	60	48	56	57	62	61	66	52	49	61	59	76	64	60	53	53	49	64	64	60
UGU	54	58	42	54	52	57	55	51	54	36	49	52	43	59	37	44	56	59	57	45	43	48	51	40	62	54	49	48	48	41	55	42	52	55	46	61	49	53	47	52	61	42	58	68	54	57	52	54	50
GAG	58	59	75	55	75	57	72	69	53	43	52	51	47	52	63	47	60	51	58	56	62	54	46	49	65	61	64	46	72	50	59	63	58	56	51	37	58	49	51	52	57	61	41	55	62	53	59	59	46
GCU	55	62	54	58	54	59	46	58	56	54	70	53	55	65	54	62	70	57	54	59	58	54	64	56	52	55	55	57	51	52	49	43	57	55	64	52	45	55	59	53	62	44	59	63	46	65	49	62	59
UCA	65	67	54	56	45	64	55	60	54	64	59	61	60	48	50	52	46	53	59	57	36	71	47	51	62	48	55	49	57	48	47	60	55	57	55	54	48	60	59	74	76	59	60	61	55	54	56	54	46
GUU	43	57	50	45	57	41	51	49	44	55	55	46	46	56	56	47	52	49	55	60	49	57	46	52	40	41	54	43	59	42	52	49	50	45	58	52	61	42	54	49	57	50	56	54	55	54	48	45	57
GUG	56	52	60	56	60	60	69	57	45	63	38	59	56	44	49	56	42	50	57	42	47	48	45	59	56	61	60	49	44	56	58	59	46	52	64	43	56	64	65	40	56	59	42	66	81	52	46	52	61
CCA	53	53	56	54	60	53	57	52	57	64	61	61	66	59	68	64	64	61	51	68	60	65	50	57	53	52	58	60	66	53	52	61	53	71	57	61	63	51	60	52	44	47	56	49	51	49	57	47	54
CGG	67	50	55	66	66	57	53	65	61	52	59	58	53	54	71	74	58	58	68	55	59	48	62	41	53	55	46	53	57	64	48	54	61	57	62	60	49	51	58	63	58	64	79	60	44	73	63	59	52
UCU	48	56	55	47	34	57	40	55	45	37	56	46	44	47	57	64	50	48	32	56	61	50	60	52	48	59	47	41	39	52	46	40	45	49	42	47	47	64	44	47	47	46	55	48	47	54	45	53	45
GGC	47	64	58	51	62	47	62	49	64	59	46	57	61	54	59	59	65	50	58	60	61	47	52	53	46	46	51	66	46	58	49	72	63	64	55	61	67	50	50	61	63	55	47	59	51	54	69	52	66
AUC	54	45	52	34	53	51	53	50	51	70	43	42	55	61	56	54	49	52	48	60	51	46	37	50	45	46	52	50	44	43	46	54	53	58	47	46	51	52	51	49	50	45	69	47	47	53	35	47	50
GCG	43	59	56	59	55	56	43	57	39	59	57	49	57	59	59	48	63	52	54	62	44	76	51	48	55	50	63	60	57	59	61	53	60	57	59	51	48	41	51	67	63	70	54	48	65	58	58	60	48
GUC	45	62	56	40	64	59	52	53	50	51	47	65	61	53	65	43	45	50	61	48	55	63	54	46	46	56	50	54	57	51	55	55	51	56	61	45	52	65	57	59	60	65	49	46	61	54	61	48	41
CUG	54	48	51	49	51	46	60	37	54	59	51	54	55	45	51	56	56	52	49	40	49	59	52	56	44	47	57	41	46	55	47	51	52	43	53	57	55	45	47	46	41	50	48	43	44	48	55	47	54
CAU	38	41	45	49	41	41	47	56	63	39	56	47	43	46	43	43	49	32	40	44	54	43	56	39	61	62	42	36	49	54	42	46	45	54	60	47	43	57	54	48	50	53	56	44	43	39	40	49	44
CAG	41	49	53	57	58	47	45	55	39	64	55	51	64	48	47	49	55	51	54	57	43	52	68	47	55	57	45	56	52	56	44	44	48	60	53	38	57	55	66	58	52	48	57	49	45	48	43	55	53
GCC	49	50	51	52	48	69	54	60	56	62	48	54	61	68	49	51	64	54	53	48	67	44	57	74	47	49	64	61	65	57	54	51	53	57	49	51	50	59	51	42	53	49	50	46	46	48	53	49	38
AGG	52	44	46	54	48	64	47	44	49	51	42	36	46	56	48	64	48	44	53	44	46	50	52	51	46	44	63	52	52	55	47	45	51	53	54	57	43	48	59	49	64	52	48	58	54	52	45	53	60
UCC	56	39	52	44	42	53	50	39	57	47	59	38	52	61	48	61	55	43	49	56	50	61	54	50	38	56	47	57	56	36	51	54	62	40	56	64	52	54	49	47	38	51	61	57	46	62	55	55	51
CCG	65	56	52	60	50	41	63	60	52	53	55	57	49	53	67	49	53	61	65	59	48	46	58	44	70	43	59	52	55	52	46	51	61	55	44	56	47	63	57	53	51	46	51	52	65	54	57	57	47
CGU	44	43	41	61	47	44	50	43	44	43	53	51	45	49	52	47	53	63	39	49	57	35	45	52	52	50	26	58	54	59	62	48	54	62	54	53	63	55	51	56	48	53	55	54	55	47	47	53	49
GGU	49	69	44	53	57	58	52	47	50	55	54	57	46	48	53	54	51	52	51	51	63	49	44	42	46	42	56	46	55	53	46	48	47	55	44	41	49	52	47	55	38	49	54	61	57	44	55	48	58
CGC	57	49	49	38	50	47	51	51	59	52	38	67	55	40	44	56	56	59	52	63	77	57	59	44	46	64	50	60	54	57	43	49	56	58	49	45	56	49	37	48	62	45	41	49	49	43	54	50	59
CUC	55	60	45	39	54	41	54	45	48	45	43	44	40	37	45	57	49	51	58	38	64	62	52	58	44	49	56	45	39	44	59	41	39	43	57	38	48	42	53	53	46	61	42	42	50	43	60	45	60
AGU	58	42	42	53	45	48	33	36	49	38	50	43	44	52	35	37	38	41	37	39	44	42	51	47	31	53	43	51	38	47	32	49	45	46	40	45	43	46	36	51	55	40	35	45	34	40	39	43	50
[truncated: 141 more columns]

## Sheet: Tetramer
Top 50 tetramers in the FUE region in P diatom (P. tricornutum)
	-250	-249	-248	-247	-246	-245	-244	-243	-242	-241	-240	-239	-238	-237	-236	-235	-234	-233	-232	-231	-230	-229	-228	-227	-226	-225	-224	-223	-222	-221	-220	-219	-218	-217	-216	-215	-214	-213	-212	-211	-210	-209	-208	-207	-206	-205	-204	-203	-202
GAAG	29	31	24	26	33	26	29	25	25	29	37	36	37	33	27	28	26	18	30	28	31	34	26	34	29	27	34	25	27	35	21	26	24	29	25	31	33	36	22	30	23	29	30	47	28	25	36	32	25
GAAA	28	31	25	23	22	28	23	26	36	31	32	39	26	31	26	24	29	24	26	31	18	27	24	30	32	28	30	25	22	26	27	32	17	25	32	21	21	27	17	39	26	19	26	21	22	31	35	18	24
UUUG	21	30	39	32	24	28	28	28	31	34	24	31	22	25	33	25	28	20	32	29	28	21	20	30	25	24	27	29	25	37	28	32	27	37	25	21	31	24	21	25	30	25	29	25	21	28	28	30	31
AAGA	27	16	32	20	25	28	22	17	21	27	25	40	28	37	21	32	27	24	23	28	24	20	27	31	25	25	26	28	15	26	30	24	17	28	32	34	28	24	21	22	35	31	29	24	27	29	29	30	35
AAAA	22	17	16	22	18	22	18	19	26	30	28	34	34	15	21	30	20	23	29	25	27	22	19	31	26	30	22	22	26	27	19	20	18	15	22	26	19	20	22	23	24	18	17	23	23	21	27	31	25
UUUU	29	36	25	21	20	28	24	30	33	24	21	20	26	24	15	20	8	17	24	16	22	25	23	16	26	19	17	19	28	32	24	26	30	17	16	15	20	14	17	13	16	19	20	15	29	28	22	18	18
CAAG	20	27	27	29	22	21	27	32	24	26	25	34	20	35	24	24	28	19	20	17	33	22	25	17	17	30	25	23	21	34	24	20	31	33	34	33	25	33	29	42	23	36	26	35	30	32	39	31	31
GGAA	24	20	16	23	22	28	33	33	27	40	36	27	28	24	25	26	26	29	20	28	19	28	29	35	22	27	25	25	28	26	28	31	28	28	24	26	31	25	27	25	25	27	28	25	24	17	33	20	15
UGGA	28	28	29	33	30	35	26	33	31	32	31	29	22	24	23	24	39	21	26	24	34	27	24	35	42	30	28	24	32	25	27	27	25	25	30	28	22	29	35	26	29	30	23	19	20	32	20	25	21
AAAG	21	22	19	19	22	12	14	21	20	21	30	26	27	26	24	21	32	26	20	29	23	22	23	17	36	18	24	23	19	18	22	20	27	24	24	20	25	17	23	24	31	32	14	19	22	24	21	24	26
CAAA	21	18	26	16	19	18	24	25	19	25	29	29	20	23	25	20	25	23	28	24	20	25	26	26	19	15	23	24	19	16	19	28	26	26	18	16	15	22	30	26	18	18	29	19	20	20	20	23	26
AGAA	24	23	20	26	15	23	15	24	24	20	24	26	26	22	35	20	23	20	20	22	25	19	13	21	21	22	23	20	23	19	23	21	19	20	22	24	23	14	30	21	16	24	31	21	22	22	18	18	19
CUUU	29	26	26	19	30	29	25	31	23	18	17	31	17	25	19	18	26	28	22	25	20	15	22	35	23	20	18	27	21	18	22	18	12	16	21	27	15	19	19	21	15	23	19	23	25	23	18	27	15
ACGA	16	28	31	24	30	23	26	15	26	25	26	25	15	20	27	20	24	36	22	25	23	27	18	27	32	15	27	28	21	24	23	30	18	19	17	19	22	19	22	24	25	26	29	19	25	28	24	25	23
CGAA	31	23	25	25	27	23	21	23	26	24	29	22	30	17	22	20	21	23	31	24	29	24	29	30	18	27	20	24	30	13	27	12	21	21	20	19	26	17	24	22	24	30	24	23	22	36	21	32	16
GCAA	19	19	17	20	17	30	20	30	21	24	25	16	26	19	24	17	17	24	31	28	27	30	19	18	26	19	21	26	29	14	28	17	25	20	26	23	18	26	21	14	23	26	25	13	26	18	18	28	25
UUGG	25	26	20	26	29	21	24	24	19	26	23	19	25	20	17	19	23	23	20	22	18	18	19	33	22	22	18	34	18	34	31	26	23	23	16	18	15	31	14	20	19	19	22	25	24	14	22	23	28
ACAA	18	18	17	17	20	20	22	19	17	19	30	15	25	19	24	27	13	15	17	20	29	14	21	16	24	28	21	20	23	21	25	24	24	19	13	18	38	22	35	12	22	27	19	19	21	20	26	25	24
AAGC	28	20	19	23	17	22	17	27	28	16	24	28	28	19	31	14	25	25	13	18	23	29	25	17	17	18	21	23	18	18	23	18	14	17	14	17	25	28	25	15	24	23	22	18	38	22	21	25	24
UUGA	12	19	25	21	15	17	16	22	17	23	28	22	26	16	23	26	23	19	19	16	32	26	26	15	23	20	16	26	16	19	20	20	28	20	21	26	18	36	20	17	26	22	17	16	23	21	15	21	17
UUUC	15	14	20	25	16	18	23	14	20	22	16	18	24	24	21	17	6	13	17	24	21	18	13	19	23	19	18	16	17	17	23	19	12	17	17	21	11	19	21	17	15	10	16	21	20	27	19	13	24
UUGC	23	19	26	26	22	21	17	24	34	22	25	20	19	18	25	24	13	20	18	19	20	14	24	25	21	23	22	20	24	24	17	16	25	18	14	25	24	17	22	20	15	17	16	23	20	20	14	18	19
AUUG	26	16	15	24	17	15	22	24	27	25	22	20	15	16	21	22	18	22	16	26	23	24	28	21	23	23	34	20	22	19	22	23	18	13	21	16	21	19	20	24	13	21	18	24	20	12	20	20	21
UCAA	29	27	18	23	24	20	25	18	24	22	21	22	21	25	20	21	19	24	19	23	11	27	21	18	18	18	20	17	24	22	18	24	20	21	18	16	18	32	21	29	32	20	23	24	20	29	21	21	17
AAGG	22	22	18	18	21	20	14	23	29	12	13	20	27	19	30	21	15	27	21	19	25	26	16	19	17	27	19	25	27	19	20	20	24	23	29	20	21	23	30	28	24	18	33	23	25	22	21	23	17
GAUG	20	28	22	18	24	20	18	18	11	21	12	26	21	15	12	17	18	16	22	24	20	17	22	16	22	18	20	14	21	18	10	20	16	15	21	23	20	18	26	26	25	21	20	16	27	30	22	26	16
GACG	16	24	26	23	26	19	17	27	24	25	22	10	19	14	21	24	30	25	19	20	17	13	16	30	15	22	28	21	25	19	25	21	20	23	27	23	23	20	25	21	30	20	24	31	25	24	21	28	26
UGAA	17	10	11	18	19	10	17	16	20	21	18	18	23	17	15	21	21	18	21	14	20	17	23	19	19	19	18	18	18	14	18	14	14	20	28	22	18	17	20	19	16	22	22	14	16	28	20	14	16
AUUU	15	17	20	15	23	20	21	18	18	16	21	18	24	14	21	6	14	21	14	21	19	16	18	23	9	22	17	15	28	16	24	17	21	15	17	20	20	18	12	18	8	15	14	20	17	13	18	19	23
CCAA	19	17	21	17	18	17	24	21	17	26	26	24	29	20	23	19	23	19	12	22	21	15	13	15	21	16	17	15	22	20	20	24	22	27	27	25	20	14	28	17	18	17	28	21	18	25	23	18	18
AAAU	19	18	20	11	14	14	20	19	20	13	16	13	21	24	17	17	15	13	15	23	13	16	20	11	17	20	20	16	17	14	21	14	25	15	16	19	15	9	8	13	21	16	17	13	16	15	15	20	18
UUGU	26	11	15	19	17	15	10	17	12	13	19	10	21	8	14	20	21	18	19	19	17	19	16	21	20	20	16	15	10	20	13	20	13	19	23	15	11	17	14	22	13	22	27	23	16	14	17	23	18
CAAC	18	25	20	14	25	25	17	17	39	19	23	20	26	30	20	24	19	17	16	21	21	21	19	20	16	19	14	15	17	29	17	20	18	17	22	20	28	23	25	22	18	22	20	19	14	19	18	17	21
AUGG	21	22	22	21	26	17	12	22	15	21	21	19	16	14	22	21	17	23	15	30	16	21	21	23	18	23	15	24	17	21	19	12	18	21	23	18	17	21	17	20	17	18	15	11	15	17	17	14	25
AGGA	21	15	16	15	23	24	20	14	19	21	12	13	16	21	18	21	16	15	24	10	18	20	20	13	17	17	27	22	15	19	18	15	20	19	19	25	14	19	19	20	23	21	18	27	18	22	15	15	20
GUUG	13	22	20	15	19	17	19	14	11	19	14	21	10	17	15	16	15	15	11	21	15	27	24	19	16	15	19	7	25	15	15	19	15	11	20	16	27	10	20	15	14	18	21	18	12	13	18	19	21
AGCA	14	16	13	17	20	17	20	19	33	18	8	18	14	19	15	9	14	22	17	16	17	17	19	18	17	15	19	18	21	17	15	17	15	12	16	11	14	21	13	24	19	12	16	18	12	21	24	17	18
UCGA	28	19	19	18	15	26	17	19	11	20	11	16	16	23	15	17	13	24	17	16	19	20	19	17	19	18	18	26	14	30	12	20	19	25	17	19	14	16	17	15	24	21	20	20	22	15	19	20	16
GAUU	11	19	16	21	16	20	14	17	10	17	14	22	11	15	10	19	23	18	19	21	16	17	26	14	18	18	18	21	8	24	21	21	12	14	17	20	21	18	20	12	22	18	25	15	12	14	19	18	15
CGAC	27	23	30	24	18	15	20	24	21	17	15	21	14	10	25	27	18	19	23	13	15	17	25	17	12	30	19	27	23	25	16	19	19	17	18	21	23	17	19	19	21	25	25	20	23	24	27	23	26
GUUU	14	19	15	10	17	8	13	20	14	11	18	9	13	18	14	10	14	19	19	16	16	9	11	14	12	11	16	16	20	16	19	17	18	15	17	13	14	18	16	15	21	13	17	16	21	17	12	14	16
AACG	17	19	19	17	12	16	10	26	11	19	21	16	21	26	23	16	18	17	17	18	18	16	21	18	10	27	11	19	20	17	23	12	18	17	20	17	13	21	17	19	16	20	16	14	17	18	12	12	14
AACA	11	12	23	21	10	18	19	12	10	20	24	22	16	19	31	11	21	15	20	12	15	15	16	19	10	13	18	16	17	18	20	15	21	6	8	28	27	18	9	10	19	17	15	13	14	16	20	23	21
GAAU	18	16	12	14	25	17	10	23	22	16	21	21	17	19	16	19	13	28	13	17	15	16	18	13	20	9	17	17	17	18	13	20	24	12	14	22	19	20	20	19	16	17	29	18	14	14	13	20	14
GGAU	15	12	23	16	21	18	16	14	21	14	17	23	14	12	27	20	23	21	18	17	15	25	19	18	12	20	19	10	15	23	18	8	17	16	19	20	21	17	20	20	25	18	24	19	20	14	21	18	13
UGGC	22	27	18	20	21	25	16	18	21	16	22	23	18	20	12	17	19	23	22	20	18	15	17	13	18	19	19	15	20	17	34	31	22	21	15	23	13	15	17	21	16	16	21	12	21	22	20	21	13
AAAC	12	19	17	22	13	17	21	12	11	25	19	23	30	17	10	14	9	18	11	13	20	12	22	14	17	15	13	18	13	17	13	20	17	14	11	18	14	14	21	17	17	8	13	20	11	14	14	13	13
AUGA	14	15	19	19	11	16	16	11	18	12	13	10	19	16	17	8	15	15	15	18	16	17	21	26	17	14	19	15	15	21	14	15	18	20	15	15	22	16	19	13	19	18	15	19	14	23	24	16	30
CGGA	18	18	20	24	21	18	15	16	20	22	25	14	12	19	26	24	19	17	18	19	17	17	27	12	19	16	13	16	26	26	13	20	17	18	25	14	11	13	19	23	16	16	27	18	12	27	25	12	18
UCUU	14	21	21	19	12	16	19	23	14	11	23	14	20	18	14	22	20	18	10	18	17	18	25	19	19	17	12	18	10	18	18	13	17	19	12	17	17	26	10	19	15	15	22	16	11	17	13	13	11
[truncated: 140 more columns]

## Sheet: Pentamer
Top 50 pentamers in the FUE region in P diatom (P. tricornutum)
	-250	-249	-248	-247	-246	-245	-244	-243	-242	-241	-240	-239	-238	-237	-236	-235	-234	-233	-232	-231	-230	-229	-228	-227	-226	-225	-224	-223	-222	-221	-220	-219	-218	-217	-216	-215	-214	-213	-212	-211	-210	-209	-208	-207	-206	-205	-204	-203	-202
AAGAA	12	6	14	10	10	11	9	10	8	12	8	15	11	21	8	14	8	7	7	11	8	5	14	11	11	10	14	10	6	9	14	7	9	10	16	17	4	13	12	7	16	15	11	7	8	8	9	8	13
GAAGA	8	12	7	5	9	9	4	10	10	8	16	12	18	9	11	11	10	10	11	13	7	16	15	12	9	11	12	8	12	16	6	8	7	13	7	8	5	11	6	10	10	6	13	14	13	10	10	15	13
GAAAA	9	9	5	8	9	9	5	8	10	10	9	7	5	11	12	5	9	14	9	10	7	8	11	11	14	12	10	13	9	7	9	9	3	9	10	4	7	13	4	13	8	6	7	7	10	13	12	11	11
UGGAA	6	5	6	10	6	14	11	12	13	9	12	13	5	9	7	4	10	4	13	9	11	12	9	8	13	8	5	8	8	7	11	11	6	8	8	11	7	8	12	6	11	8	11	4	8	9	6	7	8
UUUUG	9	13	8	7	7	10	8	12	11	7	9	7	7	8	6	7	4	6	10	3	8	9	12	4	6	6	7	6	13	9	9	8	17	11	6	8	7	3	9	6	5	7	8	5	11	11	4	13	8
GACGA	8	13	11	11	14	9	4	12	11	11	8	2	8	5	7	11	14	8	4	10	11	7	7	15	4	10	14	10	10	7	13	6	6	7	7	8	6	6	11	10	7	9	7	11	12	10	9	14	6
AAAAG	7	7	6	9	2	4	6	5	7	10	11	3	13	5	7	14	6	9	13	7	8	6	5	13	5	11	8	3	10	8	6	3	9	7	4	11	4	5	5	10	11	4	2	11	6	8	5	11	8
UUGGA	8	9	10	9	8	10	9	10	9	11	10	8	7	8	12	11	9	5	7	13	10	7	12	13	7	8	4	13	6	13	11	4	6	9	8	7	8	13	7	8	9	8	8	8	11	4	7	8	6
GGAAG	10	7	6	9	4	10	9	8	6	13	15	12	8	7	5	8	5	6	7	12	8	6	9	8	7	8	5	10	12	5	6	8	7	6	8	10	9	7	9	7	7	7	12	5	8	4	11	4	3
AGAAA	5	10	9	7	7	4	5	10	9	6	9	9	7	9	9	5	12	2	9	6	5	3	4	7	10	6	8	8	6	9	8	5	7	6	6	8	6	4	12	5	6	7	9	7	10	5	6	6	9
AAGGA	8	8	5	8	9	9	3	8	11	5	6	6	10	6	9	6	5	12	5	4	12	11	5	9	7	12	8	9	11	6	6	6	8	6	14	3	8	9	13	6	9	7	15	5	12	7	7	9	8
AAAGA	3	10	5	8	9	4	3	4	6	8	12	10	9	7	9	8	7	5	9	6	5	4	5	5	9	6	7	3	5	6	10	4	11	2	10	8	9	2	6	10	10	12	2	5	7	6	8	8	9
UUUUU	9	11	7	9	8	6	8	10	9	6	6	9	11	4	4	5	2	5	5	8	6	6	2	5	9	4	6	7	8	13	6	9	3	4	1	2	3	1	1	3	5	3	6	6	10	6	10	2	4
ACGAA	1	10	7	8	7	9	7	5	8	10	7	10	3	5	9	6	11	15	6	9	10	10	5	4	13	5	4	7	5	9	4	8	5	3	7	8	9	10	5	9	10	9	12	6	7	11	8	7	9
GGAAA	10	6	4	3	9	6	9	9	12	16	11	5	11	9	9	10	6	9	5	6	7	13	12	12	9	12	9	5	6	8	11	5	8	15	6	5	7	7	11	8	6	7	3	7	7	8	4	7	6
UUUGG	6	12	11	9	2	8	8	4	9	6	6	8	8	6	10	8	9	8	12	7	7	6	6	8	7	5	6	14	11	17	8	10	7	8	5	4	10	3	5	9	4	8	6	10	4	7	7	11	10
AAAAA	5	2	5	4	6	2	5	4	7	8	10	17	5	4	6	7	6	3	6	9	6	5	6	6	8	7	6	7	9	7	5	3	4	3	8	6	7	5	9	5	5	3	6	9	6	5	7	7	9
CAAGA	5	9	8	11	10	8	8	5	9	9	7	6	8	4	9	8	5	7	8	5	6	4	9	5	6	7	6	3	6	7	7	4	10	16	14	12	9	8	7	13	8	10	6	7	8	11	11	9	7
CGAAA	12	6	6	7	11	8	8	12	7	5	15	6	7	4	3	8	5	12	11	4	7	5	10	7	4	6	5	6	7	7	9	3	8	6	6	3	10	1	10	9	4	9	7	5	8	16	4	8	5
GAAAG	6	7	6	4	3	4	6	7	8	11	8	11	7	8	6	10	10	5	6	9	4	5	7	8	8	6	7	5	6	6	9	10	2	4	9	6	6	4	5	10	8	4	7	5	6	4	11	4	4
AGAAG	8	5	6	7	4	10	5	4	5	7	9	8	7	9	14	3	5	11	6	8	9	7	3	5	8	9	5	5	9	7	9	9	6	7	4	8	10	4	9	5	4	7	12	6	6	12	7	4	9
GAAGC	8	8	4	5	14	7	12	7	6	10	9	7	7	8	5	12	7	3	10	6	13	9	5	8	8	10	8	7	4	8	8	5	9	4	6	12	11	13	3	5	9	10	9	13	6	5	9	6	2
CUUUG	11	9	11	9	10	7	11	7	8	8	4	5	6	12	5	13	8	12	7	11	4	3	10	9	5	8	7	11	6	6	9	7	3	6	8	14	7	5	7	10	7	10	6	8	8	5	11	9	3
UUUGA	5	7	8	5	6	9	8	8	7	14	7	10	5	5	8	10	5	2	2	11	9	7	3	9	5	2	7	6	7	9	9	9	5	11	11	7	10	11	5	7	9	4	7	8	6	6	5	7	7
CGAAG	7	9	11	12	9	7	8	7	8	8	8	8	10	6	5	8	4	9	10	8	8	7	13	11	7	12	9	7	11	4	5	4	7	6	5	9	9	5	8	7	10	12	9	14	6	7	9	13	7
AGCAA	3	0	5	3	12	4	11	8	10	5	1	7	5	9	3	3	5	13	9	11	4	5	8	9	4	5	8	6	6	5	7	7	5	3	7	3	6	7	4	10	9	4	4	10	4	6	7	5	9
CAAAA	3	3	11	4	4	6	8	11	9	8	12	6	4	5	10	7	5	9	7	8	8	5	14	7	7	3	6	4	6	3	4	5	7	8	6	5	6	2	8	6	4	8	8	5	4	6	9	6	7
GCAAA	3	8	5	5	4	7	6	4	11	10	11	5	11	5	5	10	10	12	8	6	10	8	8	3	7	9	10	6	6	6	9	8	8	6	8	7	7	7	11	6	4	7	7	3	2	5	5	5	2
UCAAG	7	8	7	4	7	6	6	6	12	9	8	6	9	7	4	6	3	11	5	8	3	9	5	5	7	7	5	1	12	11	5	8	6	8	11	7	10	11	10	11	17	5	8	9	7	15	11	5	7
AACAA	7	5	8	7	5	5	10	6	2	10	6	10	10	8	16	7	9	3	6	6	5	6	2	7	6	4	9	5	8	5	11	4	8	2	3	14	10	8	2	5	10	6	5	4	3	7	6	11	5
AGGAA	9	3	7	5	12	5	11	6	10	13	5	6	7	6	6	7	7	4	8	1	8	6	9	6	2	4	14	9	5	8	7	7	11	8	6	9	8	8	5	9	10	8	7	11	4	7	6	6	8
CAAGG	4	10	9	9	6	6	7	12	3	4	8	8	6	13	7	7	10	3	6	4	9	4	8	5	6	9	8	9	6	8	8	7	9	9	7	9	3	13	8	9	7	13	11	6	10	8	8	7	11
UUGAA	3	4	8	8	1	3	7	7	9	5	10	6	8	7	10	10	6	7	4	7	12	11	6	5	7	10	7	10	4	4	3	4	11	7	8	6	5	12	4	7	10	5	6	5	11	5	4	8	4
CUUUU	13	4	6	3	9	9	8	12	7	5	8	10	5	3	6	2	9	5	3	5	4	6	6	8	6	4	7	10	10	6	7	6	6	6	7	6	3	5	4	3	5	6	5	8	6	8	1	6	4
GACAA	3	6	5	7	7	6	3	5	8	5	5	4	4	9	2	1	4	3	6	15	4	8	7	12	8	8	6	10	10	10	8	13	4	4	6	12	10	13	6	8	6	6	6	10	6	6	13	8	8
UUUGC	6	10	12	11	10	7	6	12	9	9	7	7	6	9	9	4	6	3	10	5	6	5	6	8	6	8	8	6	5	6	3	10	7	8	5	6	5	5	4	3	6	4	9	2	7	10	10	6	8
UUUGU	4	1	8	7	6	4	6	4	6	5	4	6	3	5	6	3	8	7	8	6	6	3	5	5	7	9	6	3	2	5	8	3	8	10	4	4	6	5	7	6	11	9	7	5	4	5	6	6	6
AUUUG	6	9	8	6	7	10	3	7	8	7	9	5	8	4	7	3	6	8	5	6	6	4	7	7	3	7	6	5	9	6	8	6	8	3	3	4	7	6	2	7	5	4	5	4	3	6	11	4	10
GAUGA	5	7	7	4	11	5	5	5	2	2	1	5	5	4	3	5	5	8	6	7	6	6	10	4	4	4	8	4	5	5	5	7	4	3	5	10	5	5	6	10	7	5	8	8	11	11	9	15	2
ACAAG	11	8	7	5	4	6	12	5	5	5	10	4	7	4	6	8	5	5	3	5	8	1	6	6	6	6	9	6	6	5	6	8	12	9	4	3	15	6	15	5	5	5	9	5	7	10	7	9	9
GAAGG	8	4	6	7	7	6	12	7	2	5	8	12	7	10	6	4	7	4	6	7	8	6	2	9	9	5	10	8	8	6	5	10	4	9	7	6	13	9	9	10	3	9	6	14	6	5	10	4	7
CAAGC	5	5	7	7	3	4	6	10	5	6	7	13	3	13	4	6	7	2	1	4	9	7	6	2	3	9	5	5	6	9	5	6	3	4	8	7	7	7	7	14	5	6	5	14	7	7	11	8	5
AAGCA	5	3	6	6	5	5	4	11	4	2	5	2	6	5	4	4	6	3	3	5	8	7	8	4	4	7	8	10	5	5	7	7	2	4	5	3	10	4	8	7	4	3	9	1	10	7	3	8	8
UCUUU	8	6	5	7	4	8	12	13	4	4	10	4	9	6	5	12	7	7	5	7	8	5	11	6	8	8	6	7	1	9	6	2	7	6	5	5	7	6	2	3	2	6	6	7	5	7	7	6	4
UGUUG	6	4	2	7	7	5	5	6	7	3	5	2	4	8	3	5	3	3	9	4	7	8	7	3	6	5	4	9	4	7	4	6	2	8	5	10	5	7	6	2	9	8	6	4	5	7	7	9	7
AUGGA	6	7	5	5	6	4	4	6	6	4	9	6	7	2	4	14	4	9	4	12	7	6	6	12	10	9	5	9	7	9	4	8	5	7	8	2	6	8	8	6	8	3	3	0	4	7	3	6	12
UGAAG	6	3	3	5	9	2	3	6	10	9	4	9	8	5	4	7	4	4	5	3	9	6	9	5	5	5	6	5	3	5	6	3	9	6	14	6	8	6	4	4	8	4	14	3	5	13	5	4	4
AAAGC	4	4	10	5	4	5	6	8	3	7	9	5	9	8	3	6	9	6	3	9	4	6	6	5	7	2	8	6	8	5	3	2	4	6	3	4	5	3	3	3	8	5	3	9	7	4	4	7	10
CAAAG	7	4	5	6	6	4	5	5	5	9	5	9	6	10	4	7	9	4	9	5	5	8	3	11	3	6	6	10	1	6	2	10	10	10	4	6	4	13	10	8	9	5	10	5	8	9	5	8	7
CCAAG	4	4	11	10	5	7	10	7	5	9	10	5	16	6	7	10	8	2	2	11	10	5	3	2	11	7	6	5	8	5	2	11	8	9	10	11	4	3	13	6	6	9	10	10	8	10	8	4	2
[truncated: 139 more columns]

## Sheet: Hexamer
Top 50 hexamers in the FUE region in P diatom (P. tricornutum)
	-250	-249	-248	-247	-246	-245	-244	-243	-242	-241	-240	-239	-238	-237	-236	-235	-234	-233	-232	-231	-230	-229	-228	-227	-226	-225	-224	-223	-222	-221	-220	-219	-218	-217	-216	-215	-214	-213	-212	-211	-210	-209	-208	-207	-206	-205	-204	-203	-202
GAAGAA	3	6	6	1	2	6	2	3	3	3	4	4	7	4	3	2	2	2	5	6	2	7	5	5	4	5	5	4	3	7	2	5	3	6	4	0	3	5	2	4	4	2	5	4	3	3	1	7	2
AAGAAG	4	2	3	3	6	5	2	1	4	6	2	4	5	7	2	4	4	2	3	5	3	2	3	6	4	3	3	5	4	4	8	4	4	4	7	8	3	6	3	2	4	6	1	3	4	4	3	4	4
AAGAAA	4	3	6	5	1	3	5	6	2	5	5	4	6	7	2	6	2	3	1	2	2	1	6	4	3	2	6	3	1	4	1	1	2	2	3	4	0	4	3	2	4	4	6	2	2	3	3	4	3
CAAGAA	3	3	3	6	6	3	5	2	4	3	3	3	6	1	4	4	2	2	4	1	0	4	4	3	3	4	1	0	1	3	3	1	4	8	4	3	5	6	2	6	6	4	1	3	2	5	5	3	4
GGAAGA	5	1	0	2	2	2	5	3	4	6	7	6	2	3	2	4	4	0	1	4	5	4	5	4	3	5	0	7	6	2	4	4	6	2	3	2	4	2	3	1	0	5	6	2	2	1	6	4	1
UUUGGA	2	6	5	5	0	2	2	2	5	3	5	2	3	3	6	2	2	3	5	5	3	3	1	1	5	1	5	5	3	4	2	2	2	3	2	2	4	2	1	5	1	4	3	5	2	1	2	0	6
AAAGAA	0	4	1	3	3	0	2	3	4	2	4	4	7	3	6	2	2	3	2	1	2	2	1	1	3	4	2	1	2	3	2	3	3	1	6	1	5	1	1	5	3	4	1	1	2	1	2	3	4
UUGGAA	1	3	4	3	4	7	5	3	3	3	4	0	4	2	3	4	3	1	4	4	5	3	2	6	1	2	1	5	3	5	6	0	1	4	6	3	3	3	1	3	3	5	1	6	4	1	3	3	0
GAAAAG	4	5	4	1	3	3	1	4	3	3	0	3	2	2	7	2	4	5	4	4	1	3	5	1	5	3	1	4	1	2	1	5	2	3	4	0	0	3	3	6	2	0	5	2	5	1	4	2	1
AAGGAA	2	2	2	4	3	4	2	5	7	2	2	3	3	2	2	2	2	6	1	2	4	5	2	0	2	6	1	2	4	1	4	2	4	2	3	2	5	1	6	0	4	2	6	2	3	3	3	5	0
AAAAAG	3	0	1	1	1	0	1	1	4	4	1	5	2	2	3	2	3	1	1	3	0	0	4	2	5	4	2	5	3	1	0	2	2	0	4	3	2	2	4	4	0	1	2	3	3	2	4	3	5
CGAAGA	1	4	3	3	4	1	2	4	1	4	1	4	3	3	1	4	3	3	4	2	4	4	4	2	1	5	4	1	4	1	1	1	3	2	2	1	3	1	4	5	2	4	2	7	3	3	3	6	3
AGAAAA	1	1	4	2	3	0	1	1	2	4	1	1	2	5	1	1	8	1	3	3	2	1	1	4	5	1	3	4	2	4	4	1	4	1	1	4	3	2	3	2	1	2	1	3	5	2	3	2	1
CGACGA	4	2	3	6	1	1	6	2	6	4	0	3	1	1	6	6	5	0	3	1	2	1	2	0	2	6	2	5	2	5	2	3	2	0	3	3	1	4	3	3	3	3	3	4	6	5	7	1	5
UGGAAG	3	3	2	1	1	2	2	3	3	3	6	3	0	2	2	1	2	2	5	5	4	6	1	3	4	1	3	3	2	1	4	3	1	4	1	3	3	4	6	0	2	2	2	2	1	4	1	1	4
GAAAAA	2	1	1	4	2	5	1	2	3	4	5	0	1	5	2	3	1	4	2	3	2	3	3	4	2	2	5	5	5	2	0	2	0	2	3	3	1	6	0	3	1	3	1	3	2	3	3	5	6
GACGAA	2	2	2	4	3	3	0	4	7	6	3	1	2	2	2	4	6	0	2	5	4	2	0	5	1	2	1	2	2	3	4	2	0	4	2	2	3	1	4	0	1	3	1	1	1	2	2	6	2
AAAAGA	5	3	3	5	0	2	0	3	2	5	3	1	4	3	3	3	0	4	5	2	1	2	2	3	1	5	0	2	4	4	2	2	1	2	1	4	1	1	2	3	3	1	0	5	1	4	1	4	4
CAAGGA	0	2	4	5	3	2	2	3	3	2	3	3	1	4	2	1	4	1	1	1	4	2	4	1	2	4	1	3	1	1	2	2	3	2	3	3	1	5	2	6	2	6	1	3	3	2	4	3	2
UUUUUG	3	3	1	4	2	3	4	4	2	5	3	3	5	2	0	2	1	2	1	2	1	5	1	1	3	1	3	2	0	7	1	4	3	1	1	2	1	0	0	0	1	1	4	2	6	2	6	2	2
GGAAAA	3	3	1	2	1	1	3	2	4	2	1	0	3	5	1	1	4	1	3	2	2	5	4	7	2	2	5	2	2	2	1	0	4	7	2	3	5	0	4	1	3	2	3	3	3	2	3	3	3
ACGAAA	0	3	2	3	2	4	5	3	2	6	2	1	1	2	4	2	6	6	2	2	1	4	2	0	1	0	2	2	3	4	2	4	2	1	2	3	0	7	1	4	4	2	3	2	2	2	0	1	5
GAAGGA	4	2	3	2	2	0	4	2	0	2	1	5	2	4	1	1	2	0	1	4	4	2	1	4	6	2	5	4	3	4	2	4	2	5	0	2	6	6	2	2	3	5	3	8	4	3	3	3	5
AAGCAA	0	1	1	3	1	3	1	2	0	0	4	1	1	1	1	3	3	2	2	3	3	4	5	1	1	3	4	2	1	3	4	3	2	1	1	1	3	2	2	3	1	1	4	0	2	2	0	4	2
ACGAAG	0	3	4	4	2	4	1	0	2	1	4	5	1	0	4	2	5	6	3	4	2	6	1	3	5	2	0	3	2	1	2	3	3	2	2	2	3	2	1	1	3	4	7	3	1	4	2	5	1
UGGAAA	2	2	2	2	2	4	1	5	4	2	4	6	3	4	4	0	4	1	3	3	3	3	3	3	5	6	1	3	2	4	1	3	3	1	1	3	2	2	2	2	3	2	4	1	4	1	2	1	1
AGAAGA	4	2	2	1	1	1	1	2	0	3	3	3	1	3	7	0	2	6	6	0	2	4	2	1	4	0	0	1	4	3	2	2	3	1	1	1	2	1	2	3	1	3	4	3	1	4	4	1	3
UUUUGG	3	5	2	0	1	3	3	5	3	1	1	3	3	3	0	1	2	4	3	1	3	3	4	2	1	2	1	1	3	1	3	3	3	2	1	2	1	0	2	2	0	1	3	1	3	3	0	2	5
UUUGAA	1	3	3	0	1	3	2	6	3	5	1	2	1	2	3	4	1	0	1	4	2	2	1	3	3	2	2	2	1	2	1	2	2	3	2	2	3	3	2	4	4	1	1	4	1	0	1	3	1
UUGUUG	1	0	2	2	1	2	2	3	2	0	0	0	4	0	2	2	1	3	3	5	2	3	2	3	2	3	3	1	2	2	3	1	2	0	5	2	5	3	2	1	3	1	2	4	2	3	2	5	6
GAAAGA	3	1	4	1	1	0	1	2	4	4	4	5	2	4	2	2	3	4	0	1	1	1	2	0	4	1	0	0	1	2	1	1	0	3	2	1	1	0	2	4	3	1	0	0	1	0	4	1	1
CAACAA	3	3	3	1	4	5	3	1	6	2	5	6	5	8	4	5	2	2	2	3	3	0	4	1	0	4	1	1	2	4	0	3	1	2	6	1	4	1	1	5	1	3	2	1	1	4	4	3	2
AAAAGG	1	0	2	2	0	1	0	1	1	2	5	1	5	2	3	6	4	3	5	3	3	3	1	6	1	2	5	0	2	3	2	1	4	2	2	4	2	1	2	1	4	2	0	2	3	2	3	0	2
GAAGAC	1	4	0	2	3	2	1	1	3	2	3	4	4	3	4	3	7	3	5	2	1	2	6	2	1	1	6	2	2	5	0	0	3	4	0	2	1	3	1	3	1	3	2	5	0	3	1	2	5
CUUUUU	7	1	2	2	2	3	2	4	5	4	5	5	0	0	2	0	3	2	2	2	2	1	3	3	3	2	4	4	4	1	2	1	1	0	2	1	0	0	1	1	1	1	3	5	2	6	0	3	1
CGAAAA	4	1	2	3	5	2	3	6	4	2	3	1	3	0	1	4	1	6	3	1	3	3	3	2	2	3	3	2	2	2	3	0	1	0	1	0	5	1	4	4	1	3	3	2	4	5	3	6	2
AGGAAG	4	0	2	1	6	3	3	2	4	5	2	2	3	0	2	2	2	1	5	0	1	1	3	1	0	0	5	4	1	2	1	1	3	1	3	4	2	1	1	4	3	4	2	1	2	2	3	1	4
AGCAAA	1	0	2	0	3	0	1	5	3	3	1	2	2	2	2	2	2	1	3	5	0	3	0	1	1	1	2	3	1	1	4	2	3	1	2	1	1	4	0	2	2	0	1	1	1	2	0	0	3
GAAGAG	2	1	0	0	2	1	1	5	3	1	8	3	4	1	2	2	1	2	1	2	2	5	3	1	3	2	0	0	3	3	4	2	0	2	1	5	1	1	2	2	4	1	2	3	6	3	4	4	4
UGAAGA	2	0	0	3	2	0	2	1	3	3	1	5	3	2	1	2	1	2	2	1	5	3	1	2	3	2	4	3	2	0	1	0	1	2	2	1	2	2	1	1	3	1	2	1	4	2	2	2	4
UUUUGA	3	2	1	3	2	3	3	2	3	2	5	1	1	1	4	1	0	0	3	0	0	2	2	0	1	2	2	1	5	3	0	2	5	6	4	2	3	0	2	0	2	2	4	1	2	3	0	3	1
AUUUUG	4	3	1	2	2	1	4	1	1	3	2	1	1	2	3	1	1	4	1	5	4	4	2	3	1	4	2	4	5	1	3	7	2	3	3	4	0	4	2	1	0	2	0	5	4	0	4	2	2
UUCUUU	2	2	1	1	2	6	5	0	2	4	2	3	2	2	2	4	3	3	3	6	2	2	2	2	4	1	2	0	4	3	0	2	3	2	1	1	1	0	1	1	3	1	2	1	2	2	4	4	2
CAAAAA	0	2	1	0	0	0	3	2	3	4	6	1	2	0	3	1	1	1	3	1	1	1	2	1	3	2	1	2	1	1	2	1	3	4	1	2	1	2	2	2	1	3	2	1	2	1	3	2	2
GAAGCA	1	3	2	2	4	2	2	0	2	1	1	4	1	1	3	2	1	0	4	1	5	4	3	1	4	3	3	4	0	2	5	1	2	1	2	5	1	4	1	0	2	3	0	3	4	0	2	2	1
AGGAAA	2	1	1	2	2	0	4	2	4	4	0	2	2	3	2	2	2	1	1	1	5	2	3	3	1	2	3	1	1	4	1	2	4	1	0	2	2	5	2	2	4	0	1	5	1	1	2	4	0
GAAAGC	1	4	1	2	1	3	2	1	1	4	3	4	3	1	1	5	2	1	3	3	1	2	4	2	1	2	2	4	3	1	2	1	1	1	3	2	1	2	1	2	2	2	5	1	1	1	4	2	3
CGACAA	3	1	2	2	2	0	1	6	3	0	0	3	4	1	0	1	1	1	2	2	2	3	6	3	0	2	3	3	4	2	2	1	2	4	4	5	6	4	0	1	2	4	4	2	1	6	2	3	2
GAGGAA	1	4	2	5	2	6	3	4	4	2	2	3	1	4	3	1	2	1	0	4	1	3	3	1	0	4	4	1	3	6	2	6	2	2	4	2	3	1	2	3	2	2	0	2	2	3	3	2	1
GCAAAA	1	5	1	2	1	0	2	2	2	6	2	3	2	3	1	4	3	3	2	1	3	4	4	0	2	3	1	2	2	2	2	3	3	1	2	4	0	2	3	2	3	2	2	0	1	3	2	4	0
[truncated: 138 more columns]

## Sheet: Heptamer
Top 50 heptamers in the FUE region in P diatom (P. tricornutum)
	-250	-249	-248	-247	-246	-245	-244	-243	-242	-241	-240	-239	-238	-237	-236	-235	-234	-233	-232	-231	-230	-229	-228	-227	-226	-225	-224	-223	-222	-221	-220	-219	-218	-217	-216	-215	-214	-213	-212	-211	-210	-209	-208	-207	-206	-205	-204	-203	-202
GAAGAAG	1	2	1	1	1	2	0	2	1	1	1	2	2	1	0	1	1	0	3	2	1	1	2	2	2	2	3	2	2	3	0	0	1	2	3	0	0	2	0	0	1	1	3	0	2	0	1	2	2
AAGAAGA	1	0	0	1	0	1	1	0	3	2	0	1	2	4	0	2	3	2	0	1	2	2	1	4	0	0	0	1	2	1	2	2	1	1	0	1	0	1	1	0	1	2	0	1	1	2	0	0	1
GAAGAAA	2	2	4	0	0	3	1	1	2	2	2	2	2	1	2	1	0	1	2	2	1	3	3	0	0	2	1	1	1	0	0	2	1	1	0	0	2	1	0	0	1	0	0	2	1	1	0	2	0
AAGAAAA	1	0	1	1	0	1	1	1	1	1	0	1	3	1	0	4	1	1	1	1	0	1	4	2	1	0	3	2	0	2	0	1	0	1	2	2	0	2	1	0	1	0	2	1	2	1	1	0	0
GGAAGAA	2	1	0	0	2	1	1	2	2	2	4	3	1	1	0	1	0	0	0	2	3	2	3	2	2	3	0	2	3	0	2	2	3	1	0	1	2	1	1	0	0	1	2	1	1	0	4	1	0
CAAGAAA	1	1	1	0	1	2	3	0	2	2	1	2	1	0	1	1	1	0	0	0	0	1	1	2	2	2	0	0	0	1	0	0	1	2	2	0	0	1	0	2	2	3	1	0	1	2	3	0	0
AAAAGAA	3	0	3	2	0	2	0	1	0	2	1	1	2	0	1	1	0	2	1	1	0	0	1	0	1	1	0	1	3	1	2	0	1	2	1	2	1	0	1	1	1	0	0	2	1	1	0	2	1
AAAGAAA	0	3	0	1	2	0	1	1	1	1	1	2	4	1	2	0	1	0	0	0	0	2	0	0	0	1	2	0	2	0	1	0	0	0	1	0	2	1	1	2	1	2	1	0	1	0	1	1	0
GAAAAAG	0	1	0	1	0	1	0	1	1	0	1	0	0	3	0	1	0	1	2	0	0	2	1	3	1	1	3	1	1	0	0	1	0	1	3	1	1	2	0	0	0	0	1	2	1	2	2	4	3
AGAAGAA	3	2	0	0	1	0	1	0	0	1	0	1	0	1	1	0	1	4	2	0	1	1	1	1	1	0	0	0	3	2	2	1	1	1	0	0	2	0	1	1	1	2	1	1	0	1	1	0	0
UGGAAGA	1	0	1	1	0	1	0	1	1	2	3	0	0	0	1	1	0	0	1	3	2	4	0	0	4	0	3	2	1	1	3	3	0	2	0	1	0	0	0	0	2	2	1	1	1	3	1	1	2
CAAGAAG	1	0	1	4	4	0	1	1	2	0	0	1	3	0	2	2	0	1	1	0	0	1	2	1	1	0	1	0	0	1	3	1	2	4	2	2	3	1	1	2	3	0	0	3	1	2	2	1	2
UUUGGAA	1	2	1	1	0	1	1	0	2	2	0	1	1	0	2	1	0	2	2	4	2	0	1	0	1	0	2	3	2	2	0	1	2	3	1	0	2	0	1	1	1	0	2	2	1	0	1	0	3
AAAGAAG	0	1	1	1	0	0	0	1	3	1	1	2	1	1	2	1	1	2	1	1	0	0	1	1	0	1	0	1	0	3	1	3	1	0	2	1	3	0	0	2	1	0	0	1	1	1	1	1	3
ACGACGA	0	2	0	0	0	3	0	2	2	0	1	0	1	2	1	2	0	1	0	1	1	0	0	1	2	1	3	1	2	0	2	0	0	0	0	0	0	0	1	1	0	1	2	2	2	1	0	1	1
AAGAAAG	0	1	2	0	0	1	2	2	0	2	3	1	2	3	1	2	0	1	0	0	1	0	1	1	0	1	1	0	1	1	0	0	0	1	0	0	0	0	0	0	2	1	3	1	0	2	1	1	2
GACGAAG	2	2	0	1	1	1	0	1	1	3	3	0	0	0	1	1	3	0	1	2	1	0	0	1	0	0	1	1	0	2	1	1	0	1	1	0	2	0	0	0	0	3	1	0	1	1	2	1	1
AAAAAGA	2	0	1	0	0	0	0	0	2	1	1	3	1	2	1	0	1	1	1	0	0	0	1	0	3	0	1	3	1	1	0	0	1	0	2	1	1	2	2	2	0	0	1	1	2	0	1	2	1
AAGAAGC	2	0	3	1	3	1	0	1	1	0	0	0	0	3	1	1	0	0	3	3	1	0	2	2	2	1	2	2	0	2	3	0	1	2	4	2	1	2	2	0	0	2	1	0	1	2	1	2	1
GACGAAA	0	0	2	1	2	2	0	0	4	2	0	1	1	2	0	3	2	0	0	1	3	2	0	1	0	1	0	1	1	1	2	1	0	2	1	0	1	1	3	0	1	0	0	1	0	0	0	3	0
CAAGGAA	0	2	4	3	2	1	1	2	1	1	2	0	0	1	1	0	1	0	1	1	0	1	0	1	1	1	0	2	0	1	0	1	1	0	2	2	0	2	0	4	1	2	1	2	1	1	2	0	1
GAAGACG	0	1	0	1	1	1	1	0	1	1	2	0	2	0	2	2	0	0	0	0	1	0	2	1	0	0	1	1	0	4	0	0	0	2	0	1	0	2	1	1	1	2	1	2	0	2	1	1	1
AAGAAGG	1	0	0	0	3	3	0	0	0	4	1	2	2	0	1	0	1	0	0	0	0	0	0	0	2	1	0	2	2	1	2	1	1	1	3	5	2	3	0	2	2	2	0	1	1	0	2	1	0
ACGAAGA	0	1	0	2	1	1	1	0	0	0	2	1	1	0	3	2	2	2	1	2	1	2	0	0	2	1	0	3	1	1	0	1	1	1	0	1	0	1	1	0	1	1	3	0	0	0	1	3	0
UUGGAAG	0	0	0	0	1	0	1	1	2	1	1	0	0	0	1	2	2	0	2	2	3	1	0	3	0	2	0	2	0	3	1	0	1	0	1	2	1	0	0	0	1	1	1	0	2	0	1	1	0
ACAAGAA	0	0	2	1	2	1	1	0	1	0	2	1	0	1	2	0	0	0	0	0	3	0	1	0	1	1	0	1	2	2	1	1	3	1	1	1	4	2	1	1	0	0	2	0	1	1	1	1	0
UUUUGGA	1	1	2	0	1	0	2	3	1	1	0	2	2	2	0	1	1	1	2	1	1	1	1	2	0	2	1	1	0	1	0	0	0	1	0	0	1	0	0	0	0	1	2	1	1	1	0	2	1
CGAAGAA	0	3	1	0	2	1	0	1	0	1	0	1	2	0	0	0	1	1	2	0	2	2	0	0	1	2	1	0	1	0	0	0	1	1	0	1	0	0	1	3	1	2	0	0	0	0	1	1	0
GAUGAUG	1	2	0	0	1	0	0	1	1	0	0	1	0	2	0	2	1	3	0	2	1	1	2	1	0	2	0	0	0	1	2	0	0	0	1	5	0	0	1	1	0	0	4	2	3	0	4	3	0
AAGCAAA	0	0	0	1	0	0	1	1	0	0	1	1	1	1	0	1	0	1	1	0	2	0	0	0	0	1	2	1	0	1	1	2	0	1	0	0	1	0	1	1	0	0	1	0	0	0	0	1	1
UGAAGAA	1	0	0	2	1	0	1	0	1	0	0	2	1	1	1	1	0	0	2	0	1	0	1	1	1	0	3	1	0	0	1	0	1	1	0	1	1	1	1	0	0	0	1	1	2	0	1	0	3
AGGAAGA	0	0	1	1	2	1	2	2	1	3	1	0	2	0	1	2	0	0	3	0	1	0	2	0	0	0	3	2	1	0	1	1	1	0	0	3	1	1	1	0	2	2	1	0	0	1	3	0	2
GAAGGAA	0	0	0	0	1	0	3	1	0	1	0	2	1	1	0	0	2	0	0	1	3	1	0	0	3	0	1	1	1	3	1	2	0	0	0	1	1	3	0	0	1	2	0	1	2	1	2	0	2
GAAAGAA	1	1	0	1	0	0	1	2	0	1	2	3	0	4	0	0	2	0	0	0	1	1	0	0	2	0	0	0	0	0	0	0	0	2	0	0	0	0	1	1	2	1	0	0	0	0	2	0	0
AAGGAAA	1	0	1	0	0	2	0	3	2	0	0	1	0	1	0	1	1	1	1	1	1	2	1	0	1	2	0	0	2	0	0	1	1	0	1	1	2	0	2	0	0	0	3	1	0	0	2	0	0
GACGACG	2	0	1	0	2	0	2	4	1	1	0	0	1	1	1	1	0	1	1	0	1	0	0	1	0	3	3	0	0	0	2	0	1	1	1	1	0	1	2	2	3	1	1	1	2	1	1	0	1
AAGGAAG	0	0	1	3	1	1	1	2	2	0	1	1	0	0	1	1	0	3	0	0	1	0	1	0	0	2	0	0	1	0	0	0	1	2	1	0	1	1	3	0	2	1	1	1	2	2	0	2	0
AGAAAAA	0	1	2	0	1	0	1	1	1	1	0	0	2	1	0	1	4	0	2	1	0	0	0	2	2	1	0	3	1	0	1	0	0	1	1	1	3	0	0	1	0	0	0	0	1	0	2	1	0
GAAAAGG	0	1	0	0	1	0	0	1	1	1	0	1	1	1	4	1	1	2	2	2	1	1	2	0	0	3	0	1	1	1	1	3	2	2	2	0	0	2	1	3	1	0	0	1	1	0	0	0	1
UUGGAAA	1	2	2	1	2	1	2	2	0	1	1	0	3	2	0	0	1	0	2	2	2	2	2	3	1	0	0	1	2	0	2	0	0	0	2	0	1	1	0	1	0	2	0	4	1	0	1	1	0
AAAGCAA	0	0	1	1	0	0	1	0	0	3	0	0	0	0	0	0	1	2	0	1	0	1	0	0	1	0	0	0	2	0	0	0	1	1	0	1	1	1	0	0	0	2	0	1	0	0	0	0	3
AAGAAAU	0	2	2	2	0	0	1	2	1	0	2	1	1	3	1	0	0	0	0	0	1	0	1	1	1	0	2	1	0	1	1	0	2	0	1	0	0	2	1	1	0	3	0	0	0	0	0	2	0
AAAAGGA	0	0	1	2	0	1	0	0	0	1	1	0	0	1	2	3	1	1	2	2	0	2	0	1	0	0	1	0	0	1	0	0	3	0	2	1	1	1	1	0	1	1	0	0	0	1	2	0	1
CAAAAAG	0	0	0	0	0	0	1	2	1	1	2	1	1	0	2	0	1	0	1	0	0	1	1	1	3	1	1	1	0	0	1	1	0	2	0	1	0	2	2	0	1	2	1	1	1	1	1	1	1
UCAAGAA	1	1	1	1	0	2	1	2	1	2	1	1	1	0	1	0	1	3	0	0	1	1	0	1	1	0	0	0	1	1	0	0	1	1	0	2	1	0	3	2	2	0	1	2	1	2	1	0	1
GGAAAAG	2	3	0	2	0	0	1	2	2	0	0	0	1	3	0	1	3	1	0	1	2	1	0	5	1	0	1	0	0	0	1	0	1	3	0	0	0	0	1	0	0	1	1	1	0	1	1	0	2
AAGACGA	0	0	1	0	0	0	2	0	0	1	1	1	0	2	0	1	1	0	1	1	0	1	0	2	1	1	0	1	1	0	1	0	1	1	1	0	1	1	1	1	0	2	2	1	2	1	2	0	1
UCAAGGA	1	1	0	1	2	0	0	0	1	1	0	1	0	2	0	0	0	1	0	1	0	2	1	1	2	1	0	0	0	0	0	1	0	0	1	1	1	2	2	2	2	0	0	2	2	3	1	0	0
GAAAUUG	0	1	0	1	1	0	0	0	0	0	3	0	2	2	1	0	0	0	0	1	0	0	1	2	0	1	2	0	1	2	1	0	1	3	3	0	1	0	1	1	1	1	1	0	0	1	0	1	0
AUUUGGA	2	2	2	0	0	1	0	1	0	1	2	1	1	2	1	0	1	2	0	1	1	0	0	3	0	1	0	0	2	0	1	1	1	0	0	0	1	0	0	0	0	1	1	1	0	0	0	0	0
[truncated: 137 more columns]

## Sheet: Octamer
Top 50 octamers in the FUE region in P diatom (P. tricornutum)
	-250	-249	-248	-247	-246	-245	-244	-243	-242	-241	-240	-239	-238	-237	-236	-235	-234	-233	-232	-231	-230	-229	-228	-227	-226	-225	-224	-223	-222	-221	-220	-219	-218	-217	-216	-215	-214	-213	-212	-211	-210	-209	-208	-207	-206	-205	-204	-203	-202
GAAGAAGA	0	0	0	0	0	1	0	1	0	0	0	1	1	0	0	1	1	0	1	1	1	0	1	0	0	0	1	1	1	0	0	0	1	0	0	0	0	1	0	0	1	0	1	0	2	0	0	1	1
AAGAAGAA	1	0	0	1	0	1	0	0	1	0	0	0	1	1	0	1	1	0	0	1	1	1	1	1	0	0	0	0	2	1	1	1	1	0	0	1	0	1	0	0	1	1	0	0	1	1	0	0	1
GAAGACGA	0	0	0	0	0	1	0	0	1	1	0	0	2	0	1	1	0	0	0	0	1	0	2	1	0	0	0	0	0	1	0	0	0	1	0	1	0	1	1	0	1	2	1	1	0	2	0	1	1
AAAAGAAG	1	0	1	0	0	0	0	1	0	1	1	0	0	0	0	1	0	1	1	0	0	0	1	0	0	0	0	0	3	0	2	0	0	1	1	2	0	0	1	1	0	0	0	1	1	1	0	2	1
CAAGGAAG	0	1	3	1	1	1	1	2	0	0	1	0	0	1	1	0	1	0	0	1	0	0	0	0	1	0	0	1	0	0	0	0	1	0	0	0	0	2	0	2	0	0	1	2	1	0	1	0	0
GACGACGA	1	0	0	0	2	0	1	2	0	0	0	0	0	0	1	0	0	0	1	0	0	0	0	1	0	2	0	0	0	0	0	0	0	0	0	0	0	0	0	0	1	1	0	1	1	0	1	0	0
GGAAGAAG	1	0	0	0	1	0	1	1	1	0	2	1	0	0	0	0	0	0	0	1	1	1	2	1	1	2	0	1	2	0	0	1	1	1	0	0	0	0	0	0	0	0	0	1	0	0	1	1	0
GAAAAAGA	0	1	0	0	0	0	0	0	1	0	1	0	0	1	0	0	0	1	0	0	0	1	0	2	0	1	2	0	1	0	0	1	0	0	1	1	1	1	0	0	0	0	0	2	0	1	2	0	0
AAAAAGAA	0	0	0	0	0	0	0	0	2	1	1	2	0	0	1	0	1	1	1	0	0	0	0	0	1	0	1	3	0	1	0	0	1	0	1	1	0	1	0	1	0	0	0	1	1	0	1	1	1
UUUUGGAA	0	0	1	0	1	0	0	1	1	0	0	1	0	1	0	0	1	1	2	1	0	1	0	1	0	0	1	1	0	0	0	0	0	1	0	0	0	0	0	0	0	1	1	1	0	1	0	1	1
ACACACAC	0	1	0	1	0	1	0	1	1	1	1	0	3	0	1	0	1	0	1	0	0	0	0	0	0	0	0	0	0	0	0	0	1	0	0	0	0	0	0	1	0	1	0	1	1	0	0	0	0
GAAGAAAA	0	0	1	0	0	1	0	1	0	0	1	1	0	0	2	1	0	1	1	0	1	2	1	0	0	1	1	0	0	0	0	0	0	1	0	0	1	0	0	0	0	0	0	2	0	0	0	0	0
CACACACA	1	0	1	0	1	0	1	1	1	1	0	1	0	1	0	1	0	1	0	1	0	0	0	0	0	0	0	0	1	0	0	0	0	1	0	0	0	0	0	0	1	0	1	1	0	0	0	0	1
UUGGAAGA	0	0	0	0	1	0	0	0	1	1	0	0	0	0	1	0	0	0	1	1	2	0	0	3	0	2	0	1	0	3	1	0	1	0	0	0	0	0	0	0	1	1	0	0	1	0	1	1	0
GAAGAAAU	1	2	2	0	0	1	1	0	0	1	0	1	1	1	0	0	0	0	0	1	0	1	1	0	0	1	0	0	1	0	0	2	0	0	0	0	1	1	0	0	1	0	0	0	0	0	0	0	0
AAGAAAAA	1	0	0	0	0	1	1	1	0	0	0	1	0	0	0	1	0	0	1	0	0	0	2	1	1	0	3	1	0	0	0	0	0	1	1	2	0	0	1	0	0	0	0	0	0	1	1	0	0
GAUGAUGA	0	1	0	0	0	0	0	0	1	0	0	0	0	2	0	0	1	0	0	1	1	0	1	0	0	0	0	0	0	1	2	0	0	0	0	2	0	0	1	1	0	0	3	2	3	0	3	1	0
UGGAAGAA	1	0	0	1	0	1	0	1	0	1	1	0	0	0	0	0	0	0	1	2	1	2	0	0	2	0	1	1	0	1	1	1	0	0	0	0	0	0	0	0	0	0	0	0	0	2	0	0	0
GACGAAGA	1	0	0	0	0	1	0	0	0	2	1	0	0	0	1	1	1	0	1	1	0	0	0	1	0	0	1	0	0	0	1	0	0	0	1	0	1	0	0	0	0	1	0	0	0	1	1	0	0
AAAAGAAA	2	0	1	2	0	1	0	0	0	0	0	1	1	0	0	0	0	0	0	0	0	0	0	0	1	1	0	1	0	1	0	0	0	1	0	0	1	0	0	0	1	0	0	1	0	0	0	0	0
AAGAAGGA	1	0	0	0	1	1	0	0	0	2	0	1	0	0	0	0	0	0	0	0	0	0	0	0	0	1	0	1	1	0	1	0	0	1	2	3	1	0	0	2	2	2	0	1	0	0	2	1	0
GAUGAAGA	0	1	0	0	0	0	1	0	0	0	0	0	0	1	0	0	0	0	0	0	0	0	1	0	0	0	0	0	0	0	0	0	0	1	1	0	0	0	0	0	0	0	0	0	1	1	2	1	0
CAAGAAAA	0	0	0	0	1	0	1	0	0	0	0	0	1	0	0	0	1	0	0	0	0	1	1	0	0	2	0	0	0	0	0	0	1	1	1	0	0	1	0	0	0	1	1	0	0	1	0	0	0
AAAGAAAA	0	1	0	0	0	0	0	0	1	0	0	2	0	0	1	0	0	0	0	0	0	1	0	0	0	0	1	0	2	0	1	0	0	0	1	0	1	0	0	1	0	1	0	0	1	0	0	0	0
AAGAAAAG	0	0	0	1	0	0	0	0	0	0	0	0	2	1	0	0	1	1	0	1	0	0	0	0	0	0	0	1	0	1	0	0	0	0	0	0	0	2	0	0	1	0	2	0	2	0	0	0	0
AGGAAGAA	0	0	0	1	1	0	1	1	1	2	0	0	0	0	1	0	0	0	1	0	1	0	1	0	0	0	0	1	0	0	1	1	1	0	0	2	0	0	0	0	1	1	1	0	0	1	1	0	2
CAAGAAGG	0	0	0	1	2	0	0	0	2	0	0	1	0	0	0	0	0	0	0	0	0	0	0	0	1	0	0	0	0	1	1	1	1	3	1	1	1	0	1	2	2	0	0	1	0	1	0	0	0
AUGAAGAA	0	0	0	0	0	0	0	1	0	0	0	0	0	0	0	0	0	0	0	1	0	1	1	0	0	1	0	0	0	1	0	0	0	0	1	1	1	1	0	0	0	1	0	1	0	0	0	2	1
AGAAGAAA	2	0	0	0	1	0	0	0	0	1	0	0	0	1	1	0	1	1	1	0	1	1	0	0	0	0	0	0	0	0	1	1	0	0	0	0	0	0	0	0	0	0	0	0	0	0	0	0	0
CAGCAACA	0	1	0	1	0	1	1	1	1	0	1	1	1	0	0	1	1	0	1	0	0	0	0	0	0	0	0	1	0	0	1	0	0	0	1	1	0	1	1	1	1	0	0	0	0	0	0	0	0
GAGGAAGA	0	0	0	0	1	1	1	0	1	1	0	1	0	1	0	0	0	1	0	1	0	1	0	0	0	2	1	1	0	1	1	1	0	0	0	1	0	0	0	1	2	0	0	0	0	1	0	0	1
UCAAGAAA	0	1	0	0	0	1	0	1	1	1	0	1	0	0	0	0	0	0	0	0	0	0	0	1	0	0	0	0	1	0	0	0	1	0	0	0	0	0	2	1	2	0	0	1	1	2	0	0	0
CGAAGAAG	0	0	1	0	0	0	0	0	0	1	0	0	1	0	0	0	0	0	0	0	0	1	0	0	1	1	1	0	0	0	0	0	0	1	0	0	0	0	0	0	0	2	0	0	0	0	0	1	0
UUUGGAAA	0	1	1	0	0	1	0	0	1	1	0	1	1	0	0	0	0	1	1	2	1	0	1	0	0	0	1	2	0	1	0	0	0	0	0	0	1	0	0	0	0	0	2	1	0	0	0	0	0
AGAAAAAG	0	0	1	0	0	0	0	1	0	0	0	0	2	0	0	0	1	0	0	0	0	0	0	1	1	1	0	0	0	0	0	0	0	1	0	1	2	0	0	0	0	0	0	0	1	0	1	0	0
GGAAGAAA	0	1	0	0	1	1	0	1	1	1	2	1	1	1	0	0	0	0	0	1	1	1	0	0	1	1	0	1	0	0	1	0	1	0	0	0	1	0	0	0	0	0	2	0	0	0	1	0	0
GAAAAGGA	0	1	0	0	1	0	0	0	0	0	0	0	1	1	2	1	1	1	2	0	1	0	0	0	0	0	0	0	1	0	0	2	0	2	0	0	0	1	0	1	1	0	0	0	1	0	0	0	1
AAAGAAAG	0	1	0	0	1	0	0	0	0	0	0	0	2	1	1	0	0	0	0	0	0	1	0	0	0	0	0	0	0	0	0	0	0	0	0	0	0	0	0	1	0	1	1	0	0	0	0	1	0
AAAGCAAA	0	0	0	0	0	0	1	0	0	1	0	0	0	0	0	0	0	1	0	1	0	0	0	0	0	0	0	0	0	0	0	0	1	0	0	0	0	0	0	0	0	1	0	0	0	0	0	0	0
AAAGAAGA	0	0	1	0	0	0	0	1	2	0	1	1	1	0	0	0	1	0	0	1	0	0	1	0	0	0	0	1	0	1	1	1	0	0	1	0	0	0	0	1	1	0	0	0	0	0	0	0	0
CAGCAGCA	1	0	0	0	2	1	0	2	0	0	2	1	0	1	0	1	1	0	0	0	0	0	0	0	1	0	0	0	0	0	1	0	0	0	0	0	0	0	0	0	0	0	0	1	0	2	1	0	1
AGAAGAAG	0	1	0	0	0	0	1	0	0	0	0	1	0	0	0	0	0	3	1	0	0	0	0	0	0	0	0	0	1	0	0	0	1	0	0	0	1	0	0	1	1	1	0	1	0	1	1	0	0
UGAUGAUG	0	0	0	1	0	0	0	0	0	0	0	0	0	0	0	0	2	0	1	0	1	1	1	0	1	0	0	0	0	0	0	0	0	0	0	0	0	1	1	0	0	1	1	1	0	2	2	0	1
CGAAGACG	0	0	1	1	1	0	0	0	1	1	0	1	0	1	0	0	0	0	0	0	0	1	1	0	0	0	0	0	2	0	0	0	1	0	1	0	1	0	1	0	1	0	1	0	2	0	1	0	0
ACAAGAAG	0	0	2	0	0	0	0	0	0	0	0	1	0	0	1	0	0	0	0	0	0	0	1	0	0	1	0	0	1	2	1	0	1	0	0	0	0	1	1	1	0	0	2	0	1	1	0	1	0
ACGAAGAA	0	0	0	1	1	0	0	0	0	0	1	1	0	0	0	1	1	2	0	1	1	0	0	0	1	0	0	1	0	0	0	1	0	0	0	0	0	0	0	0	1	0	0	0	0	0	0	0	0
AAGCAAAG	0	0	0	0	0	0	0	1	0	0	0	0	0	0	0	0	0	1	1	0	2	0	0	0	0	0	0	0	0	0	1	0	0	0	0	0	0	0	0	0	0	0	1	0	0	0	0	1	1
GACGAGGA	0	0	0	0	1	1	0	1	0	0	0	0	0	0	0	0	1	1	0	1	0	0	1	1	0	0	0	0	0	0	0	0	2	1	1	1	1	0	3	2	0	0	0	3	1	1	2	0	2
AAAAGGAA	0	0	0	1	0	1	0	0	0	1	0	0	0	0	1	1	0	0	0	1	0	0	0	0	0	0	0	0	0	1	0	0	2	0	2	0	0	0	0	0	1	1	0	0	0	0	0	0	0
CAACAACA	0	0	1	0	0	0	0	0	0	0	0	0	0	2	1	0	0	0	0	1	0	0	2	0	0	1	0	0	1	0	0	2	0	0	0	0	1	0	0	0	1	0	1	1	0	1	1	2	1
[truncated: 136 more columns]
