# Supplementary material for: Genome-Wide Comparative Analyses of Polyadenylation Signals in Eukaryotes Suggest a Possible Origin of the AAUAAA Signal
Source: Int J Mol Sci. 2019 Feb 22;20(4):958. doi: 10.3390/ijms20040958 (PMC6413133; doi:10.3390/ijms20040958)
Supplement: Supplementary file 1 [file ijms-20-00958-s001.zip › ijms-444287 suppl final/Appendix Figures and Tables-revised/Table S4_Ciliate.xlsx]

## Sheet: Triplet
Top 50 triplets in the FUE region in Ciliate (T. thermophila)
	-80	-79	-78	-77	-76	-75	-74	-73	-72	-71	-70	-69	-68	-67	-66	-65	-64	-63	-62	-61	-60	-59	-58	-57	-56	-55	-54	-53	-52	-51	-50	-49	-48	-47	-46	-45	-44	-43	-42	-41	-40	-39	-38	-37	-36	-35	-34	-33	-32
UAU	177	190	204	157	209	216	165	207	208	183	236	215	173	225	233	186	229	214	189	259	240	199	258	297	213	280	306	235	301	281	210	295	298	232	326	279	232	269	285	212	256	246	208	242	201	202	208	196	169
AUU	199	218	233	213	195	207	216	216	197	222	214	211	204	199	235	199	214	226	191	213	210	220	221	203	222	200	189	224	231	229	195	210	194	192	222	196	204	217	196	205	180	209	191	213	203	173	213	170	177
UUU	134	117	213	148	138	210	119	137	237	130	146	228	148	131	255	155	141	267	170	147	267	162	162	295	169	190	276	169	166	319	216	180	334	176	195	311	169	179	336	182	170	282	165	168	271	151	143	288	159
UUA	205	214	197	211	221	195	197	192	208	199	182	186	188	213	190	206	167	180	196	210	180	199	196	206	195	212	215	184	183	203	197	214	202	196	192	215	165	179	192	195	191	179	197	167	189	163	165	179	185
UAA	225	201	221	217	222	197	185	214	192	191	171	161	188	151	163	179	144	134	139	166	139	133	127	123	138	128	133	107	122	98	118	113	112	98	100	122	122	100	105	133	140	126	126	141	117	127	160	134	155
AUA	162	195	202	180	182	177	158	183	184	129	187	201	123	157	180	121	156	174	130	155	164	120	158	180	131	196	185	139	178	197	110	178	182	141	184	191	131	197	171	136	169	153	116	128	143	115	119	125	109
AAU	213	241	228	192	205	221	208	191	205	206	194	170	153	188	142	164	181	154	126	135	166	136	127	139	121	129	132	125	133	114	113	97	112	110	92	108	123	103	109	116	116	112	142	125	130	117	107	115	127
AAA	146	151	196	121	125	224	122	118	200	120	94	154	96	97	161	101	104	136	80	87	132	77	78	108	73	82	115	74	60	102	60	71	102	65	61	91	63	68	89	57	61	137	72	73	118	68	73	147	90
UGU	42	52	38	37	46	42	62	57	65	49	74	86	81	94	70	71	72	112	70	102	103	109	88	123	84	100	101	104	98	105	82	102	107	82	106	110	110	113	112	98	121	127	105	124	150	101	105	125	84
UUG	47	37	50	46	48	57	49	52	57	67	60	67	78	57	64	70	84	59	74	84	89	67	84	61	69	60	69	57	64	56	70	76	53	72	72	75	76	69	74	95	82	79	82	105	99	100	96	83	75
GUA	31	33	36	34	33	45	40	50	38	48	38	71	54	60	78	58	47	56	80	57	75	60	78	64	70	58	44	67	58	37	55	41	58	59	52	51	66	60	68	64	75	74	89	68	90	112	81	92	70
CUU	57	51	60	51	43	47	54	60	51	42	47	60	55	49	46	48	47	49	57	58	52	46	56	45	55	56	53	45	49	55	61	50	63	53	52	57	54	46	53	44	53	59	44	53	45	58	54	68	45
GUU	34	30	46	34	36	32	37	40	35	45	34	43	52	59	52	38	56	51	69	49	63	71	57	58	66	47	63	56	63	69	63	60	66	59	58	57	66	80	57	70	50	71	67	79	72	86	70	70	73
UUC	37	43	39	43	48	45	36	43	48	41	45	49	38	35	42	59	45	53	41	45	44	52	52	51	48	50	53	54	66	63	47	68	50	59	39	62	74	59	64	52	51	38	54	52	52	60	57	54	59
UCU	44	45	48	35	39	38	50	37	45	43	49	54	48	40	37	45	54	58	50	54	37	53	49	55	48	52	52	47	64	61	59	49	60	47	58	42	53	67	45	54	55	49	46	43	52	60	65	52	55
CAU	27	45	45	29	34	40	44	30	49	30	44	42	41	47	41	30	44	45	41	50	45	48	51	50	57	39	54	52	58	48	56	52	58	65	65	66	45	70	61	51	60	48	45	39	41	45	37	56	56
AUG	38	33	31	34	30	47	44	46	35	48	50	45	46	44	35	43	54	51	48	42	50	45	63	42	59	49	56	45	60	50	56	46	48	53	63	70	49	57	60	45	71	48	49	66	46	40	54	36	47
UCA	49	39	35	40	43	41	41	41	35	44	48	32	46	40	42	32	46	33	40	35	32	37	40	36	33	35	33	50	50	49	42	42	46	48	49	34	52	49	54	47	40	45	36	46	41	39	43	49	38
AUC	41	41	36	43	28	43	46	33	40	47	35	43	41	42	32	42	40	33	31	29	46	41	35	37	36	36	34	51	37	36	44	37	45	41	36	41	47	30	36	46	33	43	43	42	41	40	41	39	39
CUA	41	42	46	45	34	31	43	38	31	44	36	33	42	38	43	36	48	39	47	34	41	33	41	35	35	45	36	42	34	42	41	43	34	42	37	46	35	34	41	32	28	28	34	27	28	29	38	36	41
ACU	45	53	46	43	40	50	52	44	44	39	35	36	38	45	32	50	33	45	38	37	34	45	23	38	27	32	41	32	34	36	44	44	31	28	36	38	24	33	34	36	29	28	34	34	34	29	39	43	32
UAC	31	32	33	44	44	28	34	34	29	23	34	39	39	29	41	34	42	37	35	33	43	30	48	32	42	55	50	35	44	51	49	35	35	51	38	39	33	36	44	31	40	37	28	35	30	37	33	28	44
AGU	24	30	32	29	41	41	36	35	34	31	44	33	37	51	45	36	47	55	42	49	46	34	46	38	18	31	37	26	33	27	24	32	27	32	21	32	29	37	42	39	37	41	50	52	56	48	59	34	56
CAA	34	45	33	35	37	44	36	42	29	33	34	37	32	44	33	40	27	33	28	29	26	17	24	37	25	22	22	25	31	24	24	27	20	23	26	28	19	29	25	28	22	29	31	26	35	26	33	33	42
UAG	23	43	26	24	23	29	26	23	34	28	24	28	41	41	31	39	41	33	34	31	34	31	25	21	17	20	22	30	22	23	30	18	31	22	26	25	33	34	36	41	31	54	37	47	42	44	40	45	32
UGA	21	32	26	38	32	30	31	32	41	37	36	27	30	34	37	33	36	39	32	29	24	29	26	25	17	28	23	21	17	21	20	18	26	15	20	25	25	20	17	33	31	29	24	24	27	18	30	26	30
AAC	48	35	40	28	37	41	41	29	45	30	38	31	25	28	38	25	28	32	32	21	32	17	23	22	15	16	22	19	18	29	19	24	27	18	30	20	16	22	21	18	13	24	26	25	26	29	32	36	31
AAG	32	32	31	36	29	34	31	37	24	30	45	31	29	35	37	25	34	30	38	26	19	35	22	18	24	26	21	26	17	17	15	23	17	17	24	18	17	30	22	18	25	20	31	29	24	34	22	32	34
ACA	28	34	26	29	32	29	24	30	23	27	22	37	25	22	25	31	24	20	31	28	20	31	24	29	23	26	29	34	18	27	32	23	28	33	30	24	31	20	18	26	22	22	24	23	25	22	24	28	25
GAU	39	26	21	18	26	27	23	28	29	31	26	26	25	22	24	31	30	23	31	26	21	27	26	14	15	16	24	21	20	20	20	25	11	25	15	20	18	21	17	19	21	22	19	27	18	23	18	27	27
GAA	25	22	27	27	32	25	20	24	26	27	26	17	28	24	20	26	16	24	17	21	15	19	15	13	14	13	17	15	13	16	16	11	19	13	15	12	13	16	16	13	28	26	19	15	19	21	15	20	20
AGA	26	19	26	20	17	19	22	22	21	19	14	24	17	14	24	21	19	20	14	16	17	17	8	10	13	13	14	18	16	13	19	11	11	14	14	14	14	15	16	13	19	16	20	20	20	18	24	27	21
UGC	17	12	10	15	11	13	17	11	12	11	20	16	12	18	23	13	19	16	18	19	19	21	20	25	17	32	11	17	21	21	20	29	18	24	13	15	24	18	17	24	20	22	20	16	21	32	22	19	17
GUG	7	5	9	3	8	6	5	11	12	8	19	14	13	19	15	12	11	15	17	13	20	19	22	21	27	17	18	19	21	19	16	14	21	12	14	22	17	18	24	18	22	23	20	21	14	13	18	11	17
GCA	17	13	11	12	14	13	10	13	6	11	12	14	17	13	11	13	12	17	13	12	14	18	21	21	13	14	21	7	9	17	11	14	11	9	14	10	12	21	10	14	15	16	13	17	13	14	23	21	9
GCU	7	13	14	7	9	10	15	9	10	10	11	15	9	17	17	18	8	12	15	18	13	9	12	13	25	11	11	6	10	11	8	15	17	14	15	13	9	9	13	10	12	10	15	13	10	15	18	17	20
CCU	9	7	6	5	5	17	4	8	13	10	16	10	9	13	15	8	12	12	7	11	8	7	11	7	13	16	15	11	8	15	10	11	9	14	13	14	7	11	11	6	11	13	9	10	13	13	9	8	8
CUG	9	8	5	10	4	7	5	15	8	13	11	7	10	12	13	9	20	7	13	13	15	8	9	9	14	11	12	15	6	11	10	18	12	9	6	10	10	6	16	20	14	12	17	14	15	10	15	15	18
UCC	5	7	5	6	14	4	10	14	9	7	9	7	11	12	6	10	14	9	15	4	10	16	12	10	14	12	11	7	8	5	8	14	18	10	10	8	5	17	5	13	14	8	6	12	13	10	13	10	14
CUC	15	6	7	8	11	8	10	8	8	12	13	11	7	7	13	7	13	12	10	5	12	5	10	6	9	4	10	17	9	8	9	15	10	13	9	9	7	10	10	7	12	8	5	12	12	11	11	12	16
AGC	10	11	11	10	12	8	8	3	8	14	10	12	18	8	9	10	9	12	10	9	5	11	11	13	10	6	3	4	10	3	4	3	7	7	5	7	8	7	11	6	9	6	9	10	16	15	9	12	11
GUC	2	4	2	5	4	9	6	9	14	12	5	10	9	6	11	12	5	12	13	7	11	10	13	7	12	9	16	7	11	15	12	8	9	11	8	9	12	10	13	12	11	11	13	11	13	14	12	9	15
CCA	6	6	5	6	8	11	10	4	11	5	7	6	10	11	5	7	10	11	11	6	6	7	9	9	5	11	6	10	9	1	5	11	13	11	12	7	13	5	14	6	11	7	7	4	4	9	13	16	10
ACC	5	5	6	8	5	8	3	9	6	11	6	8	13	6	6	12	7	9	6	8	6	6	1	8	10	7	4	13	8	7	9	10	5	11	9	11	8	7	8	8	5	6	7	5	7	4	6	7	11
CAC	6	8	11	6	8	10	9	8	5	5	6	3	11	5	11	5	5	9	10	8	3	5	8	5	10	7	8	9	8	9	8	7	8	5	8	4	7	4	5	7	5	5	7	7	3	3	11	5	8
CGU	3	6	2	5	5	3	9	3	13	5	12	8	7	9	5	5	7	5	6	9	8	11	9	8	14	4	9	7	3	10	9	10	5	5	8	7	9	7	9	5	14	10	7	7	16	14	12	8	6
UGG	8	5	9	5	4	5	5	3	6	9	7	11	2	3	2	6	8	2	8	5	6	7	6	5	7	10	2	4	3	4	9	4	3	6	11	5	4	4	4	8	10	11	3	5	8	14	9	13	11
UCG	5	5	6	1	3	8	4	9	4	11	7	5	6	4	5	4	7	3	5	2	7	5	7	9	3	6	3	7	7	8	8	9	4	8	7	8	8	8	5	8	8	5	10	14	11	8	5	10	6
GGU	1	5	4	10	0	2	1	4	2	5	8	3	11	2	1	3	8	10	4	9	4	8	7	7	7	6	5	7	6	5	3	10	6	6	4	15	6	5	5	5	7	12	7	6	6	9	6	8	11
GAG	4	0	5	9	7	4	5	3	5	6	5	7	3	2	3	6	8	6	8	6	6	2	8	4	7	5	8	6	5	3	4	7	3	3	5	4	10	4	1	4	3	5	11	8	7	8	7	8	9
[truncated: 11 more columns]

## Sheet: Tetramer
Top 50 tetramers in the FUE region in Ciliate (T. thermophila)
	-80	-79	-78	-77	-76	-75	-74	-73	-72	-71	-70	-69	-68	-67	-66	-65	-64	-63	-62	-61	-60	-59	-58	-57	-56	-55	-54	-53	-52	-51	-50	-49	-48	-47	-46	-45	-44	-43	-42	-41	-40	-39	-38	-37	-36	-35	-34	-33	-32
UAUU	87	98	93	94	93	102	96	100	104	103	96	96	91	112	119	112	105	91	120	120	102	124	111	129	113	111	138	139	132	116	124	114	119	127	128	128	130	118	129	120	113	107	123	118	89	126	107	100	87
AUUU	93	99	110	92	80	101	104	99	85	108	102	101	102	94	111	104	111	122	92	112	105	111	120	115	123	110	119	137	124	149	112	133	110	125	120	116	113	123	105	119	98	104	86	101	99	86	102	84	90
UUUA	104	78	89	103	86	93	75	90	92	88	94	82	103	87	102	86	93	106	108	91	106	99	105	119	113	129	104	96	106	112	130	123	113	112	133	91	100	107	115	107	106	97	91	89	85	85	76	89	102
UUAU	83	97	83	87	97	83	86	80	83	92	93	74	87	95	96	105	82	98	108	106	97	116	114	116	109	129	138	109	112	109	125	134	124	118	116	130	98	111	103	100	90	94	95	96	87	69	68	70	71
UUUU	41	47	58	104	58	44	50	97	54	55	53	93	49	78	50	98	60	66	57	113	68	67	68	121	74	66	76	117	67	85	80	139	78	83	81	134	80	76	95	118	65	68	77	98	58	65	70	126	76
AUAU	49	60	76	87	65	60	86	87	73	69	92	99	69	70	89	73	61	59	92	92	69	61	104	111	71	83	119	125	84	82	118	118	85	101	113	128	85	93	107	106	74	66	81	61	62	58	68	58	48
UAUA	56	53	84	76	50	55	68	69	41	59	99	74	59	58	71	86	61	66	81	88	58	61	103	118	76	78	112	108	79	70	108	130	81	82	134	100	87	77	104	85	63	66	66	70	57	45	62	49	47
UAAA	102	82	114	99	89	84	79	96	79	70	66	71	68	72	77	70	58	61	65	63	58	59	52	61	60	57	53	43	52	41	61	46	53	41	43	53	48	39	44	65	76	41	49	60	45	56	83	61	72
UUAA	82	92	81	95	89	87	84	91	95	76	64	79	63	81	70	61	52	47	58	58	53	42	55	61	51	48	42	48	35	52	50	51	44	44	46	57	31	37	60	60	55	55	56	42	54	66	61	70	81
AAAU	109	115	81	90	99	99	95	89	87	80	68	60	76	65	81	81	75	59	61	66	58	62	61	51	56	66	48	61	48	53	39	48	44	39	47	48	44	49	48	46	37	54	54	56	49	48	46	60	67
AAUU	86	102	92	80	79	86	88	72	83	83	89	75	63	95	55	78	84	71	58	56	78	66	61	63	49	58	48	63	58	51	56	46	45	58	37	46	51	47	44	43	56	55	64	57	58	61	39	41	49
UAAU	91	87	79	93	85	82	74	91	86	88	79	69	78	52	60	77	58	49	58	84	60	52	57	44	55	50	60	49	45	44	38	50	48	39	38	57	46	45	52	47	48	64	49	55	40	44	44	50	50
AUUA	67	84	84	86	74	75	75	79	64	63	67	69	61	63	78	56	56	60	63	56	49	62	70	54	59	53	36	54	54	51	50	53	50	40	55	39	52	51	46	49	39	59	49	66	49	38	70	50	48
AAUA	91	106	103	87	82	97	89	94	75	89	73	65	55	72	59	46	64	54	48	48	56	42	48	45	55	53	57	41	48	33	35	30	46	37	28	38	47	35	42	52	33	33	42	45	42	36	43	48	45
AUAA	88	92	102	93	71	73	86	72	64	64	63	72	48	47	65	53	42	64	54	42	43	48	38	50	46	53	47	44	36	49	33	36	32	35	51	46	36	40	41	49	40	43	46	40	41	43	33	48	42
UUGU	29	18	18	23	20	33	30	29	28	32	37	45	50	28	39	35	57	34	47	58	57	40	49	44	35	39	42	37	40	34	43	54	34	52	45	49	59	47	46	66	56	58	61	78	61	66	68	51	41
AAAA	73	44	45	100	54	53	53	76	52	37	28	73	40	36	42	62	41	25	35	46	33	32	28	40	31	27	33	43	25	21	18	36	21	27	22	31	26	21	12	26	23	37	33	43	24	29	21	57	32
UUUG	12	23	16	23	35	27	26	31	35	22	31	38	30	31	34	50	32	38	44	40	31	42	33	31	37	38	28	42	32	43	51	31	49	45	39	47	36	51	55	50	46	45	54	55	56	43	43	44	35
UGUA	23	13	17	19	26	19	26	24	25	23	39	37	35	49	33	27	29	49	30	40	37	56	38	48	44	34	44	44	28	38	30	38	41	39	36	49	41	46	37	47	48	53	39	60	71	43	52	48	45
UGUU	15	31	17	13	15	18	27	20	26	19	19	33	37	31	24	38	28	43	35	42	48	42	31	49	32	44	40	47	47	43	43	40	44	37	44	43	58	37	50	37	44	50	59	50	55	44	43	55	27
GUAU	19	15	19	19	13	26	21	24	20	28	15	36	23	31	35	32	23	33	39	32	45	31	50	38	41	36	26	38	32	26	36	22	35	42	28	28	32	34	34	34	39	47	47	30	57	56	44	57	34
AUGU	13	13	11	18	15	23	21	24	18	25	30	30	27	22	19	22	32	28	31	29	34	29	51	32	35	41	47	30	43	31	40	31	36	39	50	48	33	45	38	24	47	38	37	46	28	23	37	20	31
GUUU	21	13	24	14	16	18	15	20	11	24	20	17	28	26	27	23	34	26	32	20	35	37	34	34	38	26	26	25	37	35	35	39	40	28	27	26	43	44	29	38	30	38	35	44	41	38	36	42	38
CUUU	16	18	21	23	19	16	20	21	22	20	17	27	24	22	25	17	21	24	24	22	25	19	24	19	29	20	24	19	26	31	30	23	32	24	28	30	30	25	22	20	29	22	22	28	22	26	26	25	26
UAUG	17	12	10	13	22	18	21	18	19	25	18	25	25	15	15	23	25	23	22	29	20	35	26	27	32	38	26	40	23	34	30	29	32	41	41	21	35	27	27	44	22	29	36	28	21	36	18	26	24
UCUU	23	21	23	19	18	21	25	18	15	19	28	25	21	15	18	17	23	17	25	24	17	21	21	23	23	26	13	19	26	28	23	19	25	20	20	16	24	26	17	25	28	16	20	15	25	27	34	19	25
UUUC	18	16	11	22	17	11	18	16	15	20	21	15	15	13	29	19	16	13	18	16	21	21	24	24	19	23	27	31	28	21	35	26	24	19	23	39	33	21	22	25	18	16	20	24	24	23	24	29	22
UUCU	16	23	19	13	15	24	11	21	14	12	22	24	14	12	25	24	25	24	20	18	15	22	22	27	21	23	20	22	33	29	18	31	19	22	12	28	33	25	27	18	22	18	17	25	23	26	19	26	30
UAUC	18	15	17	13	21	22	18	20	20	15	23	20	19	18	28	18	15	14	18	22	20	19	18	23	22	22	30	21	25	25	20	22	25	25	23	30	19	27	25	18	29	23	18	26	22	21	21	21	28
UCAU	19	22	8	15	20	17	14	23	15	23	22	15	18	22	13	19	20	18	18	18	21	18	17	19	18	22	19	25	27	25	27	26	29	30	29	22	29	30	31	31	20	24	15	18	20	14	21	25	19
UUCA	17	14	15	19	22	17	19	16	20	22	17	17	18	19	12	23	16	22	16	19	20	20	20	14	16	21	27	25	26	26	21	29	25	28	19	27	29	31	26	24	23	13	23	17	15	22	25	18	20
UCUA	15	19	19	12	15	13	15	12	18	17	12	20	23	17	12	20	22	28	17	21	18	25	23	23	19	17	24	22	27	21	24	19	24	20	30	22	21	26	16	16	17	19	16	18	18	26	20	19	21
AUCU	22	20	17	19	12	18	20	20	21	26	19	17	16	19	15	22	22	12	19	14	26	19	19	17	17	22	16	31	17	22	18	18	20	24	20	23	21	13	17	25	17	19	16	17	25	21	19	21	23
AUUG	15	19	18	17	18	14	21	20	22	32	27	24	19	25	21	21	18	25	21	28	24	27	16	22	17	21	16	13	15	15	14	9	13	16	18	17	20	15	26	20	24	24	32	27	23	27	20	19	14
AUUC	17	16	21	18	19	17	16	18	20	19	18	17	14	17	25	18	24	19	15	17	25	20	15	12	20	16	18	20	29	14	19	15	21	11	29	24	16	28	19	17	15	22	24	19	28	22	21	17	22
CUAU	21	14	18	16	18	16	14	17	15	24	15	14	16	19	19	19	18	22	20	10	22	15	29	23	18	24	25	29	14	31	16	24	23	28	22	29	23	19	23	16	17	16	19	14	14	11	16	16	17
ACUU	21	26	19	19	19	23	26	24	17	15	18	20	17	18	13	24	12	30	20	17	16	30	11	19	14	14	23	21	20	19	19	26	13	19	21	20	12	17	18	21	19	16	19	13	18	13	16	17	15
CAUU	11	20	17	11	13	15	22	11	20	13	19	18	22	17	13	14	17	20	17	22	16	13	16	23	22	16	24	20	25	21	21	19	18	26	23	24	20	23	25	12	23	19	17	17	17	16	15	26	20
GUAA	9	16	12	12	14	13	17	14	16	17	19	21	22	24	30	20	18	18	35	21	22	24	23	21	20	18	10	21	16	7	15	15	14	11	16	12	23	18	23	19	21	21	29	27	23	39	25	24	26
CUUA	27	24	26	18	14	21	25	25	18	16	19	19	23	16	12	14	12	13	18	14	17	14	16	13	18	23	18	16	19	15	16	14	19	18	12	15	10	12	14	11	16	23	13	9	10	17	15	23	12
CAUA	11	20	15	13	13	17	18	14	20	10	16	14	12	21	17	9	16	16	16	17	16	21	23	15	23	17	23	19	23	19	28	16	26	28	25	26	19	31	22	25	26	19	17	17	18	16	15	20	20
UACU	21	21	21	21	25	19	16	19	14	8	16	11	21	13	23	13	25	17	17	12	24	12	18	10	15	28	16	18	15	24	23	13	11	23	17	8	17	17	16	14	19	16	14	20	13	20	21	11	24
GUUA	9	11	12	14	17	8	17	14	19	15	6	18	18	24	14	11	14	17	21	19	20	21	15	9	19	10	26	17	15	19	18	12	14	22	15	20	14	22	20	24	14	18	14	25	15	25	18	23	19
UUAC	13	10	21	17	14	18	18	8	9	17	15	16	12	19	11	16	18	15	13	24	10	23	14	20	22	24	17	18	22	23	16	16	23	19	20	17	19	16	9	17	17	13	21	11	13	10	11	23	12
AGUA	9	18	14	9	18	19	19	10	16	11	23	13	17	24	20	17	21	24	22	28	17	16	18	16	9	8	18	10	7	10	7	10	15	12	8	12	13	17	23	21	19	26	22	23	32	28	34	16	23
UAGU	9	23	14	12	13	17	15	8	14	15	11	13	24	23	18	24	23	16	22	24	18	21	14	10	11	10	10	11	9	10	19	10	14	11	14	13	17	20	22	18	23	29	23	29	27	25	18	33	17
UCAA	25	14	21	16	16	15	23	14	17	15	21	11	23	11	22	10	17	10	13	14	6	12	20	13	7	9	7	18	15	15	12	11	9	14	17	10	18	16	15	9	15	14	14	19	16	16	15	16	12
AUCA	15	17	17	19	14	18	13	11	17	13	12	19	17	18	10	14	11	11	12	8	11	17	11	13	14	9	12	14	16	8	14	13	15	10	10	14	16	12	14	13	14	17	17	15	13	14	16	11	15
UUAG	23	15	12	12	17	7	9	13	18	14	10	17	18	18	13	24	12	20	17	22	16	18	13	9	8	11	18	9	9	19	6	13	9	15	10	11	14	15	20	18	27	17	25	18	27	18	25	16	16
AACU	23	15	17	12	22	25	19	16	20	22	16	18	14	16	19	14	15	18	12	17	15	8	13	11	8	7	11	10	11	17	15	13	11	10	18	11	11	13	13	11	5	13	13	10	11	15	18	17	14
[truncated: 10 more columns]

## Sheet: Pentamer
Top 50 pentamers in the FUE region in Ciliate (T. thermophila)
	-80	-79	-78	-77	-76	-75	-74	-73	-72	-71	-70	-69	-68	-67	-66	-65	-64	-63	-62	-61	-60	-59	-58	-57	-56	-55	-54	-53	-52	-51	-50	-49	-48	-47	-46	-45	-44	-43	-42	-41	-40	-39	-38	-37	-36	-35	-34	-33	-32
UAUUU	51	57	47	37	55	55	45	48	62	52	42	52	55	51	59	60	66	44	61	59	59	73	63	77	76	63	87	85	98	75	77	68	84	79	81	76	86	69	82	68	67	51	62	62	55	60	57	49	47
UUUAU	49	34	47	48	41	38	41	43	47	47	39	43	44	41	54	47	53	59	56	57	62	65	71	80	77	88	72	71	68	79	75	87	75	74	91	66	68	63	73	59	61	53	57	56	39	36	32	34	44
UUAUU	40	41	43	43	55	36	42	43	42	46	40	34	51	46	56	52	36	46	50	54	48	54	50	49	48	51	63	47	52	44	45	53	46	39	49	48	38	46	42	50	32	53	52	49	47	31	31	34	36
AUUUU	43	43	40	31	25	41	36	44	28	44	39	45	49	41	40	45	47	48	38	38	50	46	46	47	50	43	57	62	54	59	51	57	49	47	50	41	57	43	47	48	42	36	29	42	39	42	45	47	44
UUUUA	28	33	40	38	44	31	38	41	39	43	26	49	35	48	24	40	39	43	34	42	45	49	40	40	59	41	48	43	47	48	58	42	54	61	38	38	43	49	54	40	37	38	36	36	36	37	41	54	51
UAUAU	23	25	32	39	32	25	31	31	39	36	27	33	40	43	35	37	28	39	52	59	31	53	43	74	75	61	48	53	75	78	48	61	63	73	92	50	64	56	66	55	39	47	28	37	36	31	25	17	32
AUUUA	33	48	53	39	41	33	46	42	38	40	46	42	32	35	44	37	46	49	37	50	30	38	55	52	46	42	30	44	43	56	40	47	37	55	41	46	39	51	36	48	39	37	33	32	32	23	30	26	34
AUAUU	26	33	30	43	36	34	35	38	40	28	39	37	42	43	31	26	35	38	36	42	40	31	44	43	33	57	50	54	45	52	38	48	53	61	53	51	48	55	51	49	41	38	36	21	39	36	33	22	27
UUUUU	16	28	23	32	37	18	32	19	31	28	26	17	31	23	40	25	33	23	33	50	24	31	25	34	46	36	22	33	43	58	34	40	45	45	55	41	34	44	30	51	34	38	32	17	48	33	36	31	25
UUAUA	28	38	35	25	25	24	23	21	26	32	27	26	32	30	30	34	36	33	36	37	29	40	48	45	41	48	48	37	44	44	54	51	43	57	43	48	41	40	34	28	34	23	28	26	27	24	18	20	20
UAAAU	50	33	50	47	42	37	40	41	39	34	26	35	28	38	39	32	31	31	32	27	26	29	25	31	35	24	27	26	25	16	30	19	22	23	24	23	22	21	24	23	33	19	23	26	23	19	42	31	38
UUUAA	42	30	30	38	36	35	29	36	33	25	35	24	43	34	29	21	21	30	32	25	16	23	24	26	17	25	20	13	25	21	28	18	18	23	26	11	20	30	26	25	25	26	23	16	34	33	33	41	45
AUAUA	23	30	21	28	38	26	24	23	43	45	30	29	28	31	42	28	29	23	36	36	26	29	31	49	52	32	34	35	49	50	38	36	36	52	45	38	35	37	34	40	29	19	23	26	20	18	14	15	22
UAAUU	41	39	39	44	37	35	32	33	44	41	35	30	40	25	32	37	33	26	25	41	30	29	29	18	30	23	27	24	22	26	16	19	28	17	11	26	25	24	19	26	24	29	28	28	24	16	17	24	28
AAUUU	33	39	28	34	37	34	34	26	33	33	39	34	23	44	29	31	44	34	29	28	33	27	34	28	21	32	24	25	31	19	35	26	26	27	19	15	22	17	19	22	17	19	27	20	22	26	16	19	23
UUAAU	41	33	39	37	39	38	47	41	43	35	30	38	28	31	31	29	24	20	28	32	17	23	23	30	20	25	21	22	15	19	22	22	17	20	24	25	15	22	25	22	29	26	23	24	24	18	26	21	36
UAUUA	31	24	29	33	34	21	25	32	21	27	25	27	27	34	36	23	17	29	32	26	24	37	33	29	26	17	30	33	26	25	31	28	26	26	22	25	23	25	26	25	23	24	35	26	13	35	24	25	26
AAUAU	33	31	39	36	35	35	39	43	40	45	36	29	33	35	30	22	35	29	28	25	34	21	27	21	23	28	33	26	27	19	26	16	35	20	19	24	22	21	22	22	19	13	16	26	21	21	18	22	26
AAAUA	39	55	44	48	54	37	52	37	42	32	28	21	25	32	23	32	27	27	24	28	16	24	22	24	30	32	15	29	20	16	11	23	18	13	15	18	22	25	23	14	9	18	18	21	15	24	19	28	24
UUAAA	28	48	35	38	35	29	27	37	34	27	19	26	22	34	26	22	18	21	20	21	25	14	22	21	21	16	18	19	13	27	18	24	18	14	19	14	10	10	29	30	17	17	24	10	21	35	25	36	33
AAAUU	45	40	25	26	31	39	33	36	29	34	27	25	40	18	36	34	29	21	21	28	26	27	26	22	20	17	24	23	18	23	19	19	20	16	23	18	17	14	17	22	20	28	21	23	26	13	18	15	28
AUAAA	36	51	53	39	38	36	52	33	25	29	36	26	31	24	25	22	24	36	25	24	20	23	23	26	22	22	19	20	17	28	17	16	14	20	24	24	20	21	22	29	13	21	23	22	19	18	19	19	21
AUUAU	26	31	26	38	30	31	24	28	31	31	21	32	31	33	35	22	32	33	30	29	29	28	29	25	33	26	13	28	27	28	30	29	26	21	23	21	28	26	16	18	15	26	26	23	19	13	22	20	20
AAAAU	54	31	28	44	42	41	39	36	35	28	20	37	24	29	33	30	18	19	27	23	25	28	19	16	23	18	29	20	21	14	13	17	14	21	17	13	18	13	11	12	15	28	28	16	15	21	12	26	27
UAAAA	36	36	51	42	36	33	26	39	24	24	27	26	28	27	31	22	18	19	25	18	24	21	21	25	20	28	19	15	20	15	15	19	14	13	13	16	17	10	12	24	32	18	20	23	16	25	25	20	25
AUUAA	29	38	46	36	39	35	41	40	31	25	32	28	24	23	28	21	19	19	20	19	16	23	28	21	20	12	11	15	17	19	10	16	16	13	25	10	12	19	18	18	18	19	12	25	22	16	27	27	28
AAUUA	35	44	48	37	31	38	41	31	30	35	31	31	26	38	16	31	27	26	20	20	26	24	17	25	17	14	16	21	17	19	12	10	10	18	9	19	17	15	16	13	25	18	21	22	20	21	19	17	17
UUUGU	7	9	10	12	19	15	17	18	21	15	23	26	13	19	14	34	22	26	33	29	20	29	22	19	24	24	18	29	23	28	36	23	35	31	26	40	28	35	43	37	35	34	42	37	36	33	29	25	22
UAUAA	33	27	32	32	24	25	20	14	19	29	39	19	21	29	26	22	28	23	18	18	24	11	25	26	26	22	22	20	24	16	23	23	22	29	30	20	23	22	25	18	22	22	16	21	19	15	24	15	15
AAUAA	42	59	54	44	47	38	40	45	35	30	18	25	17	28	14	14	24	19	16	18	15	18	16	18	23	16	17	8	17	12	7	5	5	13	6	6	15	10	18	19	11	13	18	13	20	9	16	20	14
UAAUA	40	33	33	36	38	31	29	37	34	32	21	24	39	19	17	23	20	16	21	26	17	17	18	19	20	19	23	14	11	12	13	19	15	11	16	20	11	13	25	10	14	12	18	15	14	12	18	16	12
AUAAU	33	33	35	39	32	26	25	34	29	30	23	29	13	18	30	18	14	25	28	12	20	16	10	19	21	21	17	15	18	12	13	20	15	13	21	13	13	16	14	15	22	14	17	11	15	13	9	21	19
UGUAU	9	9	11	11	14	10	12	13	9	6	19	13	17	27	20	13	17	24	19	26	21	36	24	26	24	18	23	28	20	26	18	23	33	22	23	26	21	23	21	25	33	28	18	37	38	22	28	25	19
UGUUU	7	17	8	8	11	9	15	9	16	12	7	21	17	18	12	27	16	20	16	25	24	26	21	29	22	22	21	32	27	28	25	28	22	19	18	29	35	19	25	27	29	26	34	28	28	23	28	29	11
UUGUU	17	9	8	6	11	12	10	10	11	8	14	20	14	12	22	15	23	12	21	29	22	14	19	21	18	15	20	21	22	17	20	20	16	26	19	21	18	25	18	24	20	33	28	33	31	27	32	19	11
UUGUA	8	8	6	15	7	14	15	15	9	17	19	17	29	10	14	14	26	18	20	21	28	20	23	21	11	15	16	9	13	16	14	22	16	15	21	19	27	18	20	30	29	21	28	39	24	36	26	25	24
GUAUU	10	8	13	9	2	14	14	15	11	12	6	20	10	17	17	16	10	23	27	12	18	14	22	18	22	14	12	24	13	11	21	12	18	17	14	18	19	19	19	16	22	23	19	15	34	30	22	27	17
UAUGU	8	3	6	7	12	11	14	10	12	15	12	17	12	9	8	10	12	15	14	22	12	30	21	16	27	30	14	29	12	24	18	23	23	34	29	13	32	19	16	32	18	21	25	19	13	21	9	16	11
AAAAA	20	19	24	20	50	28	22	16	17	24	21	16	15	20	24	16	14	15	12	18	13	10	10	11	17	10	15	10	5	13	10	9	12	9	13	10	8	4	4	12	13	16	8	8	20	5	17	13	9
UUUUG	7	9	7	11	10	9	5	13	6	7	22	7	8	13	22	12	14	16	16	14	15	10	13	19	6	12	19	11	16	21	11	20	16	14	28	18	27	17	24	18	21	25	26	22	16	21	18	14	16
GUUUU	6	4	11	8	9	10	7	8	3	5	12	7	17	7	9	11	12	14	13	11	13	18	18	16	16	11	12	6	16	13	16	17	22	10	15	13	20	23	12	16	13	22	14	18	19	21	17	16	19
AUUUG	9	4	8	16	11	12	14	9	10	14	9	11	15	11	19	15	14	19	12	14	13	17	13	10	17	9	18	16	16	20	11	18	16	16	14	11	12	23	17	15	12	18	19	20	17	13	14	9	6
UUCAU	11	6	6	10	10	6	7	7	13	11	9	10	11	6	9	12	10	10	10	14	12	12	10	10	14	15	19	16	13	20	16	22	18	16	15	18	20	22	21	17	14	4	10	11	7	10	13	12	7
AUGUA	3	5	8	9	8	10	8	5	10	13	10	12	12	11	9	10	16	8	12	8	13	10	20	15	10	22	18	7	19	8	15	12	15	16	19	14	11	17	16	8	15	13	18	21	12	11	16	10	13
UCUUU	7	7	12	11	7	7	11	9	5	10	14	10	9	10	7	7	14	13	9	14	10	10	9	13	8	12	4	10	18	14	12	13	17	14	12	8	15	13	9	14	12	8	13	6	13	12	11	11	10
UGUAA	12	2	5	6	9	8	8	10	13	14	11	17	15	16	11	10	11	20	8	10	14	16	12	14	17	9	16	10	5	10	10	12	5	10	7	14	15	18	9	14	11	18	15	16	22	13	15	16	18
AUGUU	6	5	2	7	6	10	7	13	6	6	13	12	11	7	8	6	8	18	10	15	12	9	20	10	17	13	18	14	15	18	16	13	15	14	22	25	11	18	12	11	20	15	14	19	6	9	12	5	12
AUUGU	5	7	8	5	12	10	9	7	8	18	16	14	12	17	14	15	10	14	12	16	11	15	13	10	10	12	10	6	7	8	9	4	10	9	15	10	11	8	15	14	15	19	24	16	16	17	14	12	9
UUUCU	16	8	3	7	8	4	8	5	2	11	12	7	7	9	13	10	8	6	6	8	10	8	13	11	10	12	15	16	16	11	20	13	13	8	12	21	18	11	9	14	9	7	11	16	12	10	11	12	10
UCUAU	4	13	9	7	9	4	8	6	14	6	6	7	11	10	7	8	14	14	8	9	9	19	17	11	14	13	16	12	24	9	13	14	18	13	20	15	13	17	8	11	9	15	7	8	8	10	9	5	11
[truncated: 9 more columns]

## Sheet: Hexamer
Top 50 hexamers in the FUE region in Ciliate (T. thermophila)
	-80	-79	-78	-77	-76	-75	-74	-73	-72	-71	-70	-69	-68	-67	-66	-65	-64	-63	-62	-61	-60	-59	-58	-57	-56	-55	-54	-53	-52	-51	-50	-49	-48	-47	-46	-45	-44	-43	-42	-41	-40	-39	-38	-37	-36	-35	-34	-33	-32
UAUUUU	27	21	15	14	26	24	18	19	19	20	23	26	29	19	28	31	24	15	22	27	26	32	26	28	32	34	42	40	41	37	37	30	34	36	37	46	31	31	37	30	29	16	24	25	24	29	33	26	20
UUAUUU	25	21	15	23	34	20	15	24	19	21	24	21	16	18	33	33	19	20	20	27	34	31	33	33	26	42	43	29	36	27	29	32	31	29	33	37	22	30	26	31	20	26	22	26	27	17	15	18	16
UUUAUU	21	16	22	26	19	24	17	25	24	23	22	19	17	22	28	21	25	29	24	27	34	25	29	33	28	39	29	31	26	33	27	28	23	29	36	25	24	25	35	24	35	27	26	25	17	18	16	17	25
AUUUAU	14	25	27	23	22	19	22	25	23	15	24	23	14	18	29	26	29	25	21	27	21	25	37	38	29	30	23	27	27	43	32	35	27	35	31	37	21	30	19	33	21	30	19	15	11	6	13	11	11
UUUUAU	13	15	15	14	15	17	16	16	17	22	14	17	19	22	18	22	21	24	18	27	30	32	25	26	45	28	35	29	37	29	37	26	32	42	26	22	27	31	33	24	20	17	21	16	19	18	15	26	14
AUAUUU	17	13	11	24	20	15	17	22	21	16	20	22	24	24	20	18	14	23	19	25	21	20	27	27	18	28	26	42	27	35	24	35	34	37	33	32	33	35	24	31	20	19	20	16	17	23	14	13	13
UAUUUA	20	24	19	15	18	20	20	19	29	21	19	17	14	13	21	25	26	24	16	16	22	30	27	33	26	17	26	26	36	23	22	21	33	22	27	24	30	20	27	25	21	20	19	22	18	18	17	16	14
UAUAUU	11	12	18	16	13	17	18	18	12	12	17	23	25	14	12	21	20	21	23	21	13	28	22	24	32	31	31	27	32	26	29	38	37	34	33	28	37	30	27	22	23	26	11	19	18	18	14	6	12
AUUUUU	17	24	19	14	12	20	12	21	12	20	12	21	17	22	19	20	23	21	18	14	23	21	16	21	20	15	24	33	26	31	24	35	25	22	24	18	29	14	22	26	17	14	9	21	15	23	14	16	19
UUUAUA	22	16	13	11	13	7	13	9	16	14	13	18	17	14	20	24	15	19	20	17	26	31	27	29	30	34	25	28	29	31	35	33	39	29	39	24	27	19	21	22	18	19	19	19	15	10	10	10	10
UUAUAU	13	16	19	10	14	12	14	13	8	17	14	14	16	11	18	19	20	16	26	21	20	23	32	29	30	33	32	23	33	30	42	41	29	37	32	28	28	29	24	16	24	9	14	15	20	10	5	10	10
AUAUAU	13	14	13	12	19	18	19	13	14	13	25	31	16	13	18	12	27	29	19	16	23	23	26	35	27	22	23	23	34	34	23	24	25	23	28	44	25	21	14	18	24	20	12	9	11	11	12	13	6
UUUUUA	11	18	18	24	17	12	23	14	23	7	20	13	19	11	14	16	18	13	21	20	15	14	11	26	16	23	15	20	24	27	20	26	31	14	19	23	23	29	14	16	18	14	18	9	16	21	26	19	15
UAUAUA	12	6	9	16	13	19	9	15	13	11	27	18	17	15	12	18	18	20	14	19	23	22	34	33	27	24	19	22	36	36	25	30	24	24	45	25	25	16	23	17	20	21	12	9	8	8	10	10	10
AUUUUA	18	15	10	12	10	16	12	18	13	14	24	18	20	10	17	17	17	17	14	16	21	20	22	21	18	19	23	22	17	24	16	16	20	15	13	11	18	13	19	14	15	12	10	13	13	10	21	21	19
UUAAUU	18	14	20	16	18	19	16	19	17	18	14	18	14	15	19	15	11	11	14	19	13	16	8	16	14	11	9	9	9	9	6	10	7	7	15	13	6	10	12	10	15	15	10	13	10	8	10	14	12
UUUUAA	12	13	19	19	23	12	17	17	14	17	7	24	11	17	3	10	10	14	11	7	12	13	11	7	6	10	5	9	5	10	10	6	15	12	6	9	9	12	12	12	9	13	6	15	12	12	21	21	25
UAUUAU	16	9	14	13	19	10	9	13	10	9	15	15	13	15	14	13	14	12	19	13	14	17	17	20	15	9	16	15	15	19	17	18	14	12	12	16	13	7	12	11	14	16	11	11	4	15	12	15	6
UAAAUA	28	15	27	26	15	21	16	22	17	12	12	11	13	11	15	13	19	13	15	8	13	9	12	19	17	7	11	10	8	4	14	7	9	8	10	14	7	11	8	6	11	6	10	3	14	7	22	13	16
AUAAAU	14	20	26	22	18	22	26	16	14	12	21	16	18	12	12	17	14	17	12	11	12	14	11	13	10	13	14	7	7	17	5	8	9	13	12	14	10	13	8	13	8	9	7	13	5	11	10	13	11
UUUAAA	21	12	16	19	15	10	12	15	14	8	15	7	16	11	11	9	9	8	11	10	4	9	9	13	6	12	8	6	18	8	14	6	6	11	7	3	7	18	11	7	7	14	5	8	16	12	22	15	24
AAAUAU	16	23	16	17	15	19	23	21	24	17	12	13	13	14	8	19	15	17	13	13	11	13	9	9	16	15	8	17	8	12	7	16	9	7	11	7	12	14	7	8	3	8	10	6	9	12	7	15	13
UUUUUU	11	5	10	9	8	17	8	10	6	9	7	14	8	7	8	13	5	21	15	10	11	10	14	19	12	10	11	15	16	22	21	16	18	12	16	26	10	16	11	12	18	18	8	7	13	11	12	16	10
AUUAUU	10	19	13	20	15	19	16	13	12	14	9	21	14	22	20	11	11	15	14	15	17	19	13	13	14	14	9	15	11	8	16	13	10	10	13	8	11	10	9	5	12	17	12	10	8	5	12	8	9
UAAAUU	13	11	16	13	17	12	16	11	17	16	11	20	10	19	18	15	7	9	11	14	10	11	10	9	10	12	11	10	13	11	12	7	6	13	10	9	9	7	10	10	21	9	6	17	7	10	11	11	16
UAAUUU	13	11	18	20	13	15	11	14	14	17	20	15	17	14	17	19	14	10	12	21	13	13	14	5	15	15	11	13	8	18	10	11	13	12	2	11	10	8	10	7	8	11	10	9	7	7	9	11	4
AAUUUA	19	20	11	21	15	19	14	12	8	18	18	11	7	19	10	13	19	7	14	9	12	13	18	9	13	8	10	13	14	11	17	8	15	16	15	6	11	8	12	10	10	5	8	5	6	9	5	8	11
UUAAAU	8	21	16	17	17	13	8	17	14	14	6	10	9	15	11	9	10	9	7	12	12	6	14	12	12	7	7	9	4	13	6	7	11	8	10	6	4	6	10	15	9	7	13	2	11	16	12	16	13
AAUAUU	17	11	18	17	18	13	16	17	10	20	17	15	14	14	10	10	15	12	13	10	13	9	12	5	10	13	14	9	10	4	11	8	17	8	12	11	7	8	14	8	9	4	5	14	11	9	4	11	13
AUUUAA	12	14	17	14	10	15	16	11	9	17	14	12	10	5	11	6	11	13	7	8	7	9	10	6	10	6	6	12	12	8	3	6	4	12	3	7	13	7	10	9	12	5	6	12	13	15	13	13	16
UUUAAU	13	16	9	16	11	19	11	12	10	13	14	11	15	12	13	7	8	16	16	8	8	6	12	9	8	11	9	4	5	8	12	8	6	10	12	7	10	9	10	15	12	8	12	7	10	14	4	20	12
AAAUUU	20	13	8	12	12	15	12	13	16	17	10	8	19	8	13	17	16	12	11	10	11	18	10	10	13	8	10	11	7	12	9	9	11	6	7	8	5	9	7	9	7	10	5	10	14	6	5	6	16
UUAUUA	12	11	13	15	12	13	14	8	13	14	17	9	15	13	13	12	9	16	11	14	13	22	8	9	9	8	12	9	8	16	14	14	7	4	9	7	6	5	7	9	5	15	11	5	12	10	10	8	11
UAUAAA	16	13	15	14	14	17	9	5	6	17	19	14	9	14	11	14	18	10	11	10	13	6	13	10	12	12	10	8	13	8	11	9	12	14	16	11	12	9	16	5	11	12	8	7	9	10	9	8	8
AAAUAA	21	28	24	28	30	17	24	13	14	10	15	7	9	9	12	12	11	7	8	10	7	8	8	11	10	13	5	8	11	4	1	2	8	3	1	9	7	9	9	6	5	8	5	12	4	11	11	7	8
AUUAAU	11	13	19	13	20	17	16	19	15	12	17	13	10	13	14	12	10	9	12	6	11	12	16	9	12	6	5	8	7	11	6	5	8	9	10	4	6	11	10	10	9	8	9	9	7	6	13	11	10
AAUAUA	12	15	13	14	11	17	15	17	19	20	11	10	11	15	16	8	16	11	10	9	14	11	11	12	9	13	18	11	11	11	9	5	12	9	6	11	11	9	5	10	7	4	8	5	6	7	8	9	9
AAUUUU	11	13	9	8	10	9	15	7	19	13	15	16	9	15	11	12	18	19	9	15	14	8	13	14	6	16	11	8	9	5	12	10	7	8	1	7	8	7	6	9	2	7	10	9	12	11	8	9	8
AAUAAA	28	29	23	23	23	30	15	15	20	15	6	14	10	6	6	7	14	11	7	6	8	11	11	9	10	3	8	5	11	8	2	3	3	6	3	4	8	6	12	5	6	8	10	9	9	6	9	7	7
UAAUUA	20	22	16	18	18	14	13	9	22	14	14	10	11	8	10	12	10	9	9	13	13	12	12	10	7	8	8	9	7	4	3	4	8	4	6	11	6	8	8	15	9	10	10	10	12	8	8	10	14
AAUUAA	17	25	22	16	16	25	18	16	12	16	12	12	7	11	5	7	11	10	8	8	9	10	8	11	7	6	2	8	7	6	5	4	6	8	2	6	6	7	8	7	12	6	10	9	8	11	11	11	8
UAAAAU	15	11	23	17	16	15	11	17	10	8	12	9	14	12	16	7	6	10	11	7	12	10	6	12	6	17	7	11	9	3	8	5	6	7	7	8	8	6	7	8	14	11	6	10	8	6	10	11	10
UAAUAU	11	10	15	14	18	16	15	17	12	15	13	12	18	12	10	13	12	8	10	16	7	11	8	9	9	13	18	8	9	9	7	16	8	9	9	11	7	7	11	4	7	3	11	9	8	3	11	9	6
AAAAUA	23	16	14	23	18	24	15	14	12	14	6	13	13	11	13	12	6	7	9	8	10	10	8	7	13	5	16	10	5	5	5	8	3	6	6	6	10	5	4	2	6	12	9	6	7	12	4	9	11
AUAUUA	8	14	15	15	9	11	14	7	10	9	11	11	11	12	7	5	17	6	6	10	16	7	11	10	7	17	16	10	13	13	8	6	11	13	13	11	9	12	12	9	8	11	7	3	11	6	9	6	10
UUUGUU	3	5	3	8	7	9	8	9	6	4	10	8	7	12	8	16	8	8	15	13	6	13	10	8	9	12	8	15	13	14	14	11	18	13	14	9	13	12	14	14	19	15	18	15	14	16	10	8	9
UUUGUA	4	2	6	3	10	5	8	6	10	8	7	13	3	6	5	12	11	15	13	11	11	12	10	5	9	11	7	8	9	9	13	9	9	14	9	19	10	16	21	19	16	16	22	15	21	12	13	12	7
UGUAUU	5	6	5	1	8	6	5	7	4	2	9	5	6	13	10	8	10	17	9	10	10	16	8	14	8	9	15	10	9	15	10	11	12	11	14	15	13	11	9	14	15	10	8	23	17	12	14	10	12
AAAAAU	14	10	17	13	22	20	19	12	13	6	15	11	14	14	12	6	10	12	11	11	10	7	8	10	9	10	11	7	3	7	8	7	10	7	4	6	4	4	3	4	9	14	5	3	9	3	14	12	6
UUGUUU	8	4	5	4	7	8	5	7	4	3	7	11	6	6	15	9	12	5	9	19	17	7	16	15	9	9	14	12	15	11	16	12	8	11	10	11	7	6	13	16	11	19	16	15	14	17	19	7	5
[truncated: 8 more columns]

## Sheet: Heptamer
Top 50 heptamers in the FUE region in Ciliate (T. thermophila)
	-80	-79	-78	-77	-76	-75	-74	-73	-72	-71	-70	-69	-68	-67	-66	-65	-64	-63	-62	-61	-60	-59	-58	-57	-56	-55	-54	-53	-52	-51	-50	-49	-48	-47	-46	-45	-44	-43	-42	-41	-40	-39	-38	-37	-36	-35	-34	-33	-32
UUUAUUU	13	5	12	14	8	9	12	12	9	12	11	6	11	13	14	7	11	11	13	20	19	13	19	19	24	30	18	22	18	19	17	18	17	21	26	16	20	17	24	14	17	14	16	16	10	11	11	9	11
UAUUUAU	10	13	10	7	11	11	15	8	10	10	11	6	13	15	9	16	11	16	15	11	16	18	20	21	22	15	16	16	21	19	19	15	23	17	20	13	17	9	19	11	19	13	9	7	4	9	6	2	5
UAUUUUU	15	11	5	8	15	9	9	9	9	6	11	11	15	8	17	18	10	6	10	13	10	11	12	13	13	15	27	20	23	18	22	17	18	17	16	24	10	13	21	14	11	4	13	9	14	10	12	11	7
UAUAUUU	3	3	7	10	6	8	9	7	8	6	11	11	14	8	8	8	12	13	13	9	8	17	13	13	17	15	26	17	23	17	21	25	22	21	18	19	26	14	18	9	9	12	8	9	8	7	8	2	5
AUUUAUU	6	14	17	13	13	10	14	13	12	8	9	13	10	10	12	13	12	13	16	17	11	7	17	13	19	14	12	12	13	15	8	13	16	13	16	14	9	19	8	18	8	15	10	6	4	4	5	9	8
UUUAUAU	9	12	5	4	6	5	7	2	9	8	6	13	5	7	12	13	3	13	12	13	14	22	17	21	21	22	17	19	20	25	26	21	22	19	21	16	20	16	11	14	7	12	11	13	6	3	3	6	4
UAUAUAU	5	6	6	6	6	15	7	8	4	8	20	10	10	14	8	12	12	9	11	17	21	10	15	18	18	14	26	20	17	14	18	22	16	18	36	16	14	7	12	9	13	11	4	6	7	7	5	3	6
UUAUUUU	11	8	5	11	14	8	4	6	6	10	12	10	4	5	14	14	7	6	9	11	17	11	10	14	13	21	18	15	17	13	10	10	15	8	16	14	9	15	12	14	4	9	7	10	13	12	6	8	3
UUUUAUU	8	6	7	4	8	6	9	9	8	11	7	5	11	14	4	9	11	10	10	12	12	16	5	11	19	11	15	9	16	8	12	5	11	18	7	8	13	11	14	14	13	6	9	7	9	7	9	13	8
AUAUUUU	6	4	3	11	8	7	8	6	9	9	9	13	13	14	10	3	4	12	10	11	8	8	13	12	8	13	12	18	16	13	13	17	14	21	20	12	15	14	10	11	6	6	9	8	8	14	10	5	7
UUAUUUA	12	7	6	8	12	8	5	12	7	8	6	8	6	9	12	11	8	6	6	7	12	14	14	13	11	13	12	10	11	7	13	18	9	14	10	13	5	8	11	11	9	11	10	12	9	5	8	8	12
UUUUUAU	4	7	7	10	8	6	8	6	8	5	8	7	7	8	7	7	14	6	10	13	8	8	6	21	14	16	9	16	15	19	11	14	21	8	9	17	14	22	10	7	10	12	8	6	9	10	11	5	6
AUAUAUU	7	10	7	4	8	11	9	7	8	10	14	17	7	6	10	7	11	10	10	9	12	13	10	13	15	13	11	13	11	14	11	16	15	15	12	15	16	11	6	12	12	6	7	8	8	6	1	5	4
UAUUUUA	9	4	9	4	8	7	7	8	6	12	8	10	5	9	8	7	9	9	11	11	13	16	14	10	13	11	9	13	16	10	13	12	10	9	11	12	7	13	11	10	10	6	7	9	5	11	14	12	10
AUUUUAU	7	5	3	5	5	6	5	8	9	6	8	10	10	8	7	11	7	11	13	11	15	13	12	15	11	15	17	18	10	15	11	8	12	12	10	6	12	8	10	8	6	6	4	7	4	3	11	5	12
UUAUAUU	3	5	8	6	7	3	8	4	2	6	8	7	6	3	9	12	8	11	9	3	6	7	9	12	12	15	15	13	10	14	23	17	14	14	16	17	12	12	10	6	8	3	8	7	8	6	2	4	5
UUUUAUA	5	8	3	6	3	6	2	5	7	7	6	7	6	7	12	7	6	8	7	8	16	12	12	10	19	11	14	13	14	13	14	18	12	19	8	9	5	11	13	7	5	8	9	7	4	6	3	6	4
AUAUAUA	3	5	6	6	3	5	16	7	8	9	5	9	11	7	11	5	7	9	9	13	13	11	7	15	9	8	13	22	11	13	14	8	14	18	11	14	6	11	8	3	8	11	5	2	1	3	5	6	4
UUAUAUA	7	5	11	2	5	7	5	7	4	7	5	5	8	7	6	6	7	4	13	12	9	14	16	13	11	13	12	8	16	12	15	17	11	18	10	9	9	12	9	7	11	3	3	5	8	3	2	4	3
AUUUUUU	5	11	8	4	9	4	7	5	4	8	7	5	6	7	6	4	13	10	5	7	7	13	7	7	7	7	10	10	11	15	13	13	10	8	8	7	8	6	9	11	5	4	4	12	3	7	5	4	11
AUUUAUA	7	4	5	6	4	7	7	9	6	4	10	8	5	8	8	5	10	10	6	13	6	10	12	15	9	13	8	10	10	15	14	16	9	11	10	14	8	9	7	8	11	8	6	6	5	1	4	2	1
UUUUUUA	6	4	6	5	7	7	6	7	2	8	5	7	4	4	3	5	5	8	10	7	7	7	12	7	7	7	9	7	13	9	13	10	4	7	10	11	7	9	7	6	8	9	5	6	9	7	5	5	7
AUAUUUA	9	7	6	7	6	8	9	10	8	4	9	5	7	8	6	7	8	5	5	11	10	6	11	10	4	7	9	14	8	11	6	10	8	8	10	10	12	14	8	8	8	5	6	3	2	6	1	4	3
AAUAUAU	6	8	6	8	7	10	12	11	11	11	6	3	7	9	6	6	12	10	9	9	12	8	9	10	6	11	11	10	8	9	7	4	8	7	5	7	8	7	4	8	6	4	4	5	3	3	6	4	4
AUUUUUA	8	9	9	8	2	14	4	13	5	8	3	11	5	9	10	9	4	7	7	3	4	1	5	9	6	6	6	16	11	7	8	16	5	9	10	6	14	2	6	7	4	4	2	4	8	12	5	6	4
AAUUUAU	11	9	6	11	6	9	9	10	2	9	10	7	4	11	9	6	10	5	9	4	6	6	10	4	8	5	6	8	12	8	13	8	9	13	13	4	9	6	7	8	8	3	5	2	1	3	3	4	2
AAUAUUU	8	4	13	9	7	6	10	10	4	11	9	11	7	10	7	6	9	4	10	7	8	7	8	2	5	7	9	4	6	4	8	4	13	5	9	8	4	3	9	5	5	4	3	7	9	4	1	7	6
AUUAUUU	2	8	8	12	8	6	9	5	7	8	6	10	5	13	12	5	3	8	9	8	10	13	7	7	9	8	5	10	2	5	10	10	7	5	6	4	6	6	6	3	5	4	4	8	5	0	4	4	3
UAUUAUU	12	6	9	8	10	4	6	4	3	3	9	7	10	8	5	5	3	5	12	8	11	8	10	9	7	7	8	6	5	12	7	6	6	7	4	5	7	5	2	9	9	5	5	5	1	7	5	7	3
AUAAAUA	10	11	11	8	10	12	18	7	5	3	9	9	8	7	6	12	7	10	4	4	4	9	6	8	5	6	8	3	0	8	3	4	4	5	8	4	8	4	5	4	4	6	1	9	1	7	5	7	8
UAUUUAA	4	8	5	4	6	5	5	7	12	5	5	7	2	2	4	5	6	5	1	3	2	4	3	6	5	3	8	7	7	2	1	4	5	2	5	10	5	8	4	8	1	4	8	11	12	6	9	11	9
UAAAUAU	13	4	10	6	3	11	10	13	9	2	8	6	4	5	6	7	14	7	8	4	6	4	6	10	7	3	9	3	6	1	11	3	5	6	2	8	4	4	4	3	5	5	3	3	3	0	11	8	7
AAUAAAU	14	16	9	13	12	18	11	8	7	8	4	10	8	3	3	4	6	7	5	4	6	5	6	4	7	6	2	2	8	3	1	2	1	4	1	3	6	3	6	3	2	2	7	3	5	2	7	5	3
UUUUUAA	4	9	9	12	7	3	10	5	13	1	11	3	8	2	5	5	3	4	6	5	6	4	4	2	2	2	5	2	3	4	4	9	5	2	8	5	5	5	3	4	5	1	8	3	5	7	11	12	8
AUUAAUU	8	8	7	6	10	8	9	7	7	5	8	7	5	9	8	6	5	5	11	5	8	5	9	7	7	3	2	8	2	4	6	2	4	4	5	2	1	7	4	6	6	3	5	3	2	3	8	6	6
AAAUAAA	14	10	13	15	20	8	11	5	7	3	9	6	1	4	4	9	7	3	4	5	3	5	3	6	4	7	3	6	6	1	1	2	4	2	0	5	6	6	2	5	4	7	4	5	2	7	4	3	4
UUAAUUU	6	8	7	6	7	7	8	5	6	10	4	10	11	10	9	5	5	6	7	9	6	9	1	8	9	6	4	4	4	4	3	5	4	2	6	3	5	6	7	5	6	5	3	5	5	2	3	3	7
AAAUAUU	7	11	10	8	6	8	13	7	12	8	6	4	3	5	3	8	5	8	5	8	4	8	3	3	9	6	4	7	1	5	2	7	5	4	6	2	4	9	3	4	0	2	7	3	4	2	4	8	7
UUUAUUA	5	4	5	9	6	9	3	6	7	10	7	8	4	6	7	4	8	6	7	7	10	4	5	5	4	3	5	5	6	10	6	5	4	5	4	3	1	4	6	1	8	7	3	6	6	4	2	4	9
UAUAAAU	6	3	10	5	9	8	4	4	3	11	11	8	5	6	9	9	8	3	4	6	8	3	6	5	6	8	3	3	5	1	7	6	8	6	9	6	7	2	6	4	4	5	5	2	4	7	5	6	6
AUUUAAA	4	7	8	8	3	7	6	2	4	7	5	6	2	2	4	2	3	4	3	4	4	2	7	2	4	3	4	8	5	5	1	1	3	4	1	2	9	2	5	3	8	1	4	8	7	13	5	10	11
UUUAUAA	7	3	6	6	4	1	6	5	6	4	6	2	8	5	6	6	7	5	8	3	6	6	7	4	9	7	4	6	7	3	8	8	13	5	12	5	5	1	7	7	7	5	6	5	6	5	3	3	4
UAAAUAA	15	9	13	15	10	9	7	10	4	7	4	3	5	5	7	5	3	5	7	4	5	3	5	5	8	3	1	6	2	1	1	4	3	1	5	3	4	6	4	3	5	1	6	0	8	6	6	4	9
UAAAUUU	4	4	8	3	6	3	9	9	10	6	4	13	4	8	10	7	4	4	4	7	8	6	5	6	4	5	5	2	7	5	3	3	3	4	3	3	6	1	5	6	8	1	2	8	3	3	4	7	8
UAUAUUA	6	7	10	4	5	7	4	6	2	5	4	8	8	5	2	10	3	2	4	10	3	8	5	6	11	12	5	7	8	4	4	6	7	10	10	5	7	9	5	6	8	6	2	7	5	3	3	3	5
UUUAAAU	9	5	5	8	6	5	5	8	7	2	5	4	7	3	6	4	4	1	5	2	1	6	4	6	2	6	3	2	10	2	4	3	2	5	1	2	4	6	6	5	3	9	0	4	8	5	8	6	9
UUUGUUU	1	3	2	6	3	4	6	3	1	0	4	3	6	6	5	8	4	4	10	11	1	10	5	5	7	9	4	11	6	12	8	6	8	7	5	4	2	8	10	8	13	9	9	6	8	8	5	4	5
UUAUUAU	4	6	7	9	4	5	8	4	3	4	5	3	8	6	5	5	3	10	9	8	4	9	5	3	5	6	5	7	4	10	6	8	2	2	6	4	3	2	5	6	2	3	5	3	8	4	6	2	5
UUUGUAU	4	0	3	3	5	3	2	2	5	1	3	7	2	3	2	7	6	8	3	6	7	7	7	3	6	7	5	6	5	5	11	3	4	9	5	8	7	9	12	8	7	13	10	7	10	6	4	9	3
UAAUUUA	8	6	11	8	6	8	5	5	9	7	8	5	9	5	5	7	2	2	3	7	8	7	3	1	6	7	8	4	5	8	3	8	7	10	0	5	4	5	3	5	2	3	3	3	4	0	4	7	2
[truncated: 7 more columns]

## Sheet: Octamer
Top 50 octamers in the FUE region in Ciliate (T. thermophila)
	-80	-79	-78	-77	-76	-75	-74	-73	-72	-71	-70	-69	-68	-67	-66	-65	-64	-63	-62	-61	-60	-59	-58	-57	-56	-55	-54	-53	-52	-51	-50	-49	-48	-47	-46	-45	-44	-43	-42	-41	-40	-39	-38	-37	-36	-35	-34	-33	-32
AUUUAUUU	2	6	9	7	5	7	8	6	5	4	3	8	6	8	7	5	4	7	9	6	8	6	12	11	13	6	11	8	8	12	4	8	10	9	9	12	7	14	7	10	4	7	8	4	2	4	2	3	3
UAUUUAUU	5	9	7	3	6	7	10	3	5	3	5	3	6	9	6	11	6	9	7	5	4	13	9	15	6	8	4	9	14	4	8	10	7	10	5	7	13	6	10	5	7	5	4	2	3	4	4	1	3
UUUAUUUU	3	2	6	6	2	2	3	3	4	4	6	0	1	5	7	2	3	5	3	12	5	5	9	11	12	14	8	12	9	8	4	11	6	9	10	7	11	10	11	3	6	3	7	8	8	5	5	2	4
UUUAUUUA	4	2	3	4	4	3	5	6	5	3	3	2	6	5	6	6	4	3	3	5	11	7	9	6	7	6	6	5	7	10	14	2	7	6	10	3	6	6	8	5	5	8	6	6	2	6	4	5	6
UUUUAUUU	3	5	4	1	2	4	4	3	4	4	1	0	5	6	1	6	3	4	6	7	4	11	3	10	16	5	9	7	7	7	8	4	7	13	6	6	7	8	7	7	7	4	6	4	5	3	6	6	4
UUUAUAUU	2	6	2	2	2	2	2	1	3	5	3	5	2	3	8	7	2	7	3	5	5	8	8	9	10	13	11	8	10	13	14	11	11	10	15	8	9	8	3	5	3	8	7	6	4	1	2	3	2
AUAUAUUU	2	5	4	2	4	7	5	4	3	7	7	10	6	4	4	3	6	7	3	6	6	7	6	5	11	10	7	11	8	11	7	8	9	9	8	10	9	7	3	4	7	4	3	4	2	4	0	2	2
UUAUUUAU	7	4	2	4	6	6	4	5	4	4	3	2	6	5	11	6	7	3	4	5	7	12	11	10	8	7	7	4	9	6	7	11	7	11	6	7	1	6	2	10	5	5	4	4	5	1	0	2	3
UAUAUUUU	1	0	5	3	3	1	2	1	4	3	4	7	8	6	0	2	5	7	6	5	4	8	6	6	8	10	13	9	9	10	11	10	14	13	9	10	11	3	6	3	1	7	4	5	5	5	5	1	0
UAUUUUUU	5	3	1	5	4	5	3	4	4	3	1	4	5	2	4	9	7	1	5	5	8	3	6	6	6	6	8	8	13	10	8	6	8	6	6	6	5	6	10	4	4	2	9	3	5	3	4	8	3
UAUAUAUU	3	0	1	3	2	3	0	5	3	5	11	3	4	6	4	6	6	5	6	7	11	7	10	8	11	6	9	6	10	6	11	13	10	9	9	12	7	3	7	6	5	4	3	3	3	0	1	0	3
UAUUUUAU	3	1	3	3	3	3	4	4	3	3	2	3	3	5	5	2	6	7	7	7	8	8	8	5	10	9	7	7	10	6	7	6	8	7	6	7	4	9	7	4	5	3	6	4	1	5	3	8	6
AUAUAUAU	0	3	1	2	2	2	8	8	7	10	4	3	5	1	8	6	4	7	8	9	5	6	9	13	7	5	4	10	8	8	12	11	9	9	8	6	2	3	6	6	5	3	3	2	3	3	3	2	2
UUAUAUAU	6	3	6	2	5	3	4	3	2	6	4	3	7	5	4	5	6	2	8	8	5	11	8	8	5	11	10	5	8	9	11	10	6	14	7	4	4	9	6	2	6	0	3	3	5	2	0	4	0
UUAUUUUU	7	3	3	5	4	5	3	2	0	5	7	8	1	1	7	5	1	3	3	4	6	5	5	4	4	14	7	7	8	9	6	5	5	2	11	3	5	11	8	5	2	5	4	6	3	7	3	5	1
AUAUUUUU	4	1	2	8	3	2	5	2	4	3	3	4	5	10	6	1	3	5	7	3	3	3	6	6	5	8	8	12	8	8	7	12	8	10	11	5	7	6	4	4	1	3	1	5	4	2	2	1	0
UUAUAUUU	1	1	5	2	3	1	2	3	1	4	4	4	1	2	4	8	5	6	5	1	4	5	6	9	3	13	9	7	7	10	15	11	9	7	11	12	4	9	4	2	3	2	4	2	4	3	1	1	4
UUUUUAUU	1	4	1	5	4	2	5	3	3	2	3	4	4	1	6	5	5	1	4	4	4	1	3	13	6	10	4	8	5	7	2	5	12	2	2	9	3	11	7	4	4	5	2	3	4	7	7	3	3
UAUAUAUA	2	5	4	3	2	8	6	7	6	2	8	4	1	5	5	5	5	4	6	7	4	4	12	7	4	4	8	5	8	10	9	11	6	5	13	1	7	2	5	4	4	4	2	1	2	4	3	3	1
AUUUAUAU	6	1	3	3	3	4	1	6	3	3	6	3	4	3	4	1	7	4	5	6	3	7	11	11	5	9	4	6	8	13	9	8	4	6	7	11	7	5	6	2	5	6	4	2	1	1	3	2	0
UUUUAUAU	3	3	0	2	2	3	1	2	4	3	5	1	2	5	7	0	4	6	5	4	12	7	7	6	12	6	10	9	11	10	8	9	8	10	6	6	4	6	6	3	4	2	7	3	2	2	1	1	0
UAUUUUUA	7	7	4	2	10	3	4	4	3	3	7	1	6	4	7	3	1	2	3	2	1	4	3	4	4	4	13	8	5	6	10	3	5	6	6	12	1	4	5	3	2	1	2	5	7	4	4	0	2
AUAUUUAU	4	5	3	5	4	6	2	3	3	1	2	4	4	2	4	3	4	4	2	9	9	6	8	7	4	4	4	11	7	9	5	7	6	4	6	5	5	9	7	7	5	3	1	1	2	2	0	0	1
AUUUUUAU	4	4	4	5	0	5	1	5	3	3	2	4	4	4	5	6	2	4	4	2	1	1	5	8	4	4	5	11	8	3	5	12	3	6	7	5	12	2	4	5	4	3	2	2	3	2	3	4	1
UUUAUAUA	4	6	1	2	4	3	4	0	4	2	2	6	2	2	3	3	1	3	7	4	7	9	6	7	7	6	4	7	7	10	8	6	8	8	5	4	7	7	6	6	2	2	3	5	1	2	1	2	1
UUUUUUAU	2	1	3	1	3	3	4	2	2	4	3	2	3	3	2	4	2	4	6	4	6	4	10	6	6	5	7	3	9	5	6	6	3	1	9	6	5	7	3	3	7	3	3	4	5	5	1	1	3
UAUUUAUA	2	2	1	2	5	1	3	3	2	4	3	3	5	3	1	4	4	4	5	4	6	6	10	6	7	5	7	4	7	9	6	4	7	6	9	5	4	3	3	5	6	3	3	3	1	2	2	0	1
AUUUUAUU	3	2	2	3	1	5	3	5	6	3	2	6	8	2	5	5	3	6	4	5	9	5	4	4	2	4	5	6	1	4	1	2	2	3	5	3	8	2	6	6	2	2	3	3	2	2	5	2	7
UAUUUAAA	1	3	2	0	4	2	1	2	4	1	2	2	1	1	2	2	2	2	0	2	1	3	2	3	3	3	6	3	4	1	1	3	3	1	2	8	1	4	1	7	0	3	8	7	12	3	8	10	7
AUUUUAUA	3	2	1	1	2	0	2	3	2	3	2	4	2	6	2	4	1	3	6	6	4	6	5	11	6	7	10	8	7	7	9	3	7	3	4	1	3	5	3	2	4	4	1	4	2	1	4	2	4
UAUAUUUA	1	3	2	4	3	7	4	4	3	2	4	3	5	1	3	6	4	4	4	4	2	7	4	3	5	3	9	6	8	4	6	6	3	5	2	7	10	7	4	2	3	2	1	1	1	0	1	0	3
AUAUUUUA	1	2	1	3	3	4	2	3	5	4	5	2	6	4	2	2	1	5	2	6	2	5	6	6	3	4	2	6	5	5	6	2	5	5	5	1	7	8	3	3	2	1	3	3	3	8	7	2	5
UUAUUUUA	1	5	2	5	4	2	1	2	5	3	2	2	3	2	4	6	6	3	5	6	10	6	3	5	5	4	8	7	4	4	3	4	3	3	3	5	4	1	2	5	2	3	3	1	5	4	2	3	1
AAAUAAAU	10	3	9	8	15	5	8	4	4	3	4	3	1	2	3	5	3	2	1	4	2	3	3	4	2	1	1	3	5	0	1	1	2	1	0	4	4	3	2	2	1	5	1	3	1	6	3	1	4
AAUAUAUU	4	6	3	4	5	5	5	3	7	8	5	2	1	4	3	3	4	3	3	4	1	3	3	5	2	5	4	5	4	2	3	1	5	3	4	3	4	2	2	5	1	3	4	5	2	1	3	3	4
AAUUUAUU	6	6	4	7	4	4	2	7	2	5	5	6	3	5	4	1	5	3	5	2	4	1	5	2	4	3	4	2	3	1	5	4	2	6	7	2	4	2	4	3	5	2	2	0	1	1	3	2	1
UAUUAUUU	7	3	5	6	3	1	1	1	2	2	4	2	7	4	2	0	2	5	5	2	7	3	7	6	5	3	4	1	3	8	6	3	4	2	3	2	4	3	1	3	1	1	4	3	0	2	2	3	2
AUUUUUUA	4	3	2	3	6	1	4	1	4	4	3	4	2	3	1	3	4	4	2	5	4	7	3	2	4	3	4	7	4	8	5	3	4	4	6	3	4	2	2	3	2	2	1	4	0	1	2	2	4
UUAUUUAA	3	3	1	4	3	2	1	5	1	2	3	2	0	3	3	3	1	1	0	2	4	2	1	2	2	4	3	4	1	1	3	5	1	2	4	2	3	2	6	0	2	5	4	7	3	4	7	4	9
AAAUAUAU	5	3	1	4	5	6	3	5	6	3	1	3	5	3	4	5	5	5	5	4	5	4	4	2	6	5	4	6	5	2	3	3	3	3	4	2	3	3	3	2	2	2	0	1	0	4	2	1	1
AAAUAUUU	2	8	4	5	5	4	9	4	8	4	4	3	3	2	1	4	2	7	3	5	3	5	1	1	6	2	2	4	1	3	2	5	4	4	5	0	1	4	1	2	0	1	3	3	1	0	3	2	3
UAAAUAAA	6	7	6	7	5	2	3	5	2	5	3	0	2	1	7	5	1	2	4	1	4	2	4	4	4	1	1	4	1	1	1	3	2	0	1	4	3	2	3	2	4	1	3	0	5	2	3	2	6
AAUAUAUA	2	2	1	3	2	4	5	6	3	3	1	1	5	4	2	3	8	4	5	4	10	4	5	3	4	5	6	5	4	6	4	3	2	3	1	3	4	4	1	3	4	0	0	0	1	2	3	1	0
AAUAAAUA	7	10	4	6	7	13	5	4	3	3	4	4	3	1	1	3	4	2	3	2	5	5	4	4	2	1	0	0	3	4	0	1	0	1	0	0	2	4	3	2	1	0	3	1	4	1	4	2	1
AAUAUUUU	3	2	5	4	3	5	3	6	3	5	7	5	3	3	3	2	6	2	5	0	3	5	4	1	2	1	3	2	1	1	4	1	5	3	2	2	2	2	3	2	3	1	1	2	6	4	0	4	2
AUAAAUAU	3	5	4	2	6	8	10	3	1	1	5	2	5	3	3	8	2	4	2	2	1	5	2	3	1	4	3	2	0	6	1	4	2	1	5	2	3	2	2	2	3	2	1	3	0	2	3	2	3
UAAAUAUU	6	4	5	3	1	7	4	8	5	1	3	2	2	3	2	3	7	2	4	1	5	2	3	6	3	2	4	1	3	1	5	2	3	5	0	3	2	1	0	0	1	3	1	2	0	0	5	4	2
UAUUAUAU	2	3	2	1	2	4	2	4	3	2	0	2	2	4	4	2	7	3	4	5	0	5	3	7	5	1	2	5	5	5	4	6	6	3	6	5	1	1	6	0	0	4	3	3	0	4	0	1	3
UUUUUAUA	3	1	3	2	2	2	1	1	3	2	4	1	3	5	1	1	6	4	2	7	3	3	2	2	5	6	1	5	4	5	7	4	7	3	3	3	5	7	2	2	3	5	4	0	2	1	1	1	1
AAUUAAUU	4	3	3	6	4	5	4	3	4	5	4	2	5	2	1	4	4	5	1	4	3	3	2	5	2	2	1	2	3	4	0	2	2	2	1	1	2	4	3	3	2	3	2	1	1	5	3	2	2
[truncated: 6 more columns]
