# Supplementary material for: Genome-Wide Comparative Analyses of Polyadenylation Signals in Eukaryotes Suggest a Possible Origin of the AAUAAA Signal
Source: Int J Mol Sci. 2019 Feb 22;20(4):958. doi: 10.3390/ijms20040958 (PMC6413133; doi:10.3390/ijms20040958)
Supplement: Supplementary file 1 [file ijms-20-00958-s001.zip › ijms-444287 suppl final/Appendix Figures and Tables-revised/Table S5_Ostreococcus.xlsx]

## Sheet: Triplet
Top 50 triplets in fhe FUE region in Ostreococcus (O. lucimarinus)
	-200	-199	-198	-197	-196	-195	-194	-193	-192	-191	-190	-189	-188	-187	-186	-185	-184	-183	-182	-181	-180	-179	-178	-177	-176	-175	-174	-173	-172	-171	-170	-169	-168	-167	-166	-165	-164	-163	-162	-161	-160	-159	-158	-157	-156	-155	-154	-153	-152
CGC	20	31	36	32	43	28	31	33	21	32	29	25	32	31	38	34	36	35	30	32	36	29	26	34	30	28	37	28	43	34	16	46	31	32	29	38	36	39	37	35	30	32	40	35	32	29	40	36	34
GCG	16	31	40	33	26	33	21	24	36	33	38	31	23	38	40	28	25	33	34	41	36	38	40	33	29	36	41	30	35	36	40	31	33	36	49	28	28	35	43	24	40	41	28	37	36	29	33	38	40
CGA	23	28	26	25	32	18	30	23	25	28	27	38	22	24	22	26	29	22	28	28	32	32	29	26	26	35	32	31	30	40	24	27	22	33	29	32	26	32	26	24	26	36	28	34	36	33	27	22	30
UCG	27	25	26	34	25	32	34	22	26	27	28	31	24	30	26	29	24	26	32	19	29	29	27	29	30	32	25	31	28	16	26	25	27	23	26	28	32	29	26	30	30	36	30	31	30	30	28	28	23
ACG	25	22	16	20	14	17	17	20	24	12	20	16	14	18	17	16	29	17	20	28	27	19	18	22	22	20	19	24	24	16	22	22	32	15	15	24	25	28	19	24	20	20	19	21	26	23	23	24	16
CGU	22	16	21	23	26	22	27	20	22	26	19	18	19	23	23	17	20	19	18	25	20	26	29	26	22	32	21	28	27	17	20	21	24	12	27	22	20	21	23	24	27	18	30	20	25	29	22	27	23
CCG	30	19	20	22	12	27	20	18	20	16	17	20	21	13	17	26	18	23	19	19	19	18	20	20	21	19	18	27	21	17	21	15	21	23	22	28	24	15	17	20	18	23	22	18	24	23	20	25	16
GAC	20	20	16	12	14	11	15	16	11	18	12	15	23	15	15	18	16	14	20	15	16	23	21	18	18	14	20	17	15	15	23	17	12	16	18	16	14	10	21	14	14	11	15	13	17	14	21	14	14
GAA	18	15	27	23	16	23	16	22	18	21	18	19	27	14	14	10	19	14	11	12	12	22	22	13	20	19	20	17	16	19	24	15	14	14	15	23	19	14	9	22	16	22	23	20	17	15	12	17	14
GUC	14	14	21	16	18	18	10	12	12	12	20	8	22	10	14	16	17	16	15	17	15	15	21	20	19	16	16	16	20	15	16	23	14	17	15	22	17	13	19	15	25	25	11	30	14	15	19	16	22
GCC	24	18	13	13	18	14	13	15	17	9	15	15	11	18	19	23	21	19	13	13	10	19	18	17	17	13	18	15	18	21	11	10	14	14	20	21	26	12	19	13	15	19	12	23	20	18	21	16	17
CGG	24	30	14	17	15	9	18	24	16	14	16	22	19	12	16	21	19	20	20	27	19	17	22	19	22	11	17	12	22	17	21	18	16	30	13	20	23	20	21	18	18	22	17	16	14	19	20	19	26
UUC	19	12	16	14	15	17	13	18	19	7	18	18	19	10	19	10	26	17	11	16	5	12	19	16	17	16	11	19	11	14	11	14	10	14	16	9	19	12	13	22	12	13	17	9	16	14	13	10	15
AAG	20	9	13	20	25	12	18	17	24	19	18	16	15	23	16	16	15	20	16	18	19	12	21	18	20	12	17	13	16	18	14	16	18	15	14	14	15	18	19	26	17	22	22	21	26	12	13	10	15
GGC	25	24	24	9	18	14	11	17	27	16	9	15	18	23	16	9	20	15	23	20	20	21	19	13	18	20	15	19	16	19	21	16	14	20	21	16	15	21	14	18	27	15	17	18	19	15	23	21	16
CUC	8	22	13	16	12	21	17	10	17	17	16	21	15	13	11	9	18	10	17	14	19	19	11	20	11	17	14	13	10	11	16	21	10	16	17	18	12	16	19	18	21	17	11	14	16	15	13	11	9
GAG	11	15	21	13	12	13	12	13	12	15	15	17	19	16	13	11	12	21	10	19	17	16	19	16	17	15	21	11	15	15	16	7	17	10	8	13	13	12	20	12	8	6	12	11	14	22	17	13	12
AGC	6	8	16	17	11	13	11	16	13	17	13	13	11	20	17	16	11	14	17	8	14	16	14	17	12	21	12	16	6	12	10	10	13	19	15	9	12	13	9	15	17	13	16	18	17	10	12	16	6
CAA	8	17	12	20	13	13	17	18	19	12	11	13	12	17	20	14	19	13	16	20	12	15	11	17	12	10	12	16	12	12	14	8	12	18	10	11	13	18	25	16	17	13	20	18	5	14	18	10	16
GAU	15	13	6	10	7	17	13	11	18	11	14	9	12	17	13	11	12	9	6	15	15	8	10	10	11	15	14	10	18	14	14	13	10	12	14	8	16	10	13	21	12	15	6	15	9	12	15	17	9
GCU	17	9	15	17	16	15	10	14	12	10	18	9	9	6	8	13	12	12	7	14	17	13	19	9	8	10	15	11	12	17	13	12	16	14	11	10	9	16	12	13	12	13	17	16	13	11	7	16	7
AUC	12	12	11	12	10	14	13	20	14	18	14	15	11	13	17	16	12	10	11	16	14	18	10	8	14	12	20	11	6	17	14	6	16	9	9	8	16	12	7	7	14	8	12	9	15	17	17	15	12
AAC	9	10	12	15	15	13	15	10	13	9	8	7	14	12	7	19	8	12	7	14	11	6	12	12	12	8	10	7	10	12	10	15	9	6	16	15	15	9	11	11	12	10	10	19	13	8	11	11	10
UCA	12	12	10	10	7	7	15	15	9	14	6	13	13	17	8	15	9	10	8	11	12	11	8	10	11	8	14	12	14	6	9	7	8	9	10	11	9	11	13	8	17	15	12	6	11	13	9	10	10
GCA	12	7	6	15	9	20	10	15	16	14	11	15	12	17	18	16	14	13	15	18	7	7	12	2	11	18	5	10	11	5	14	13	20	8	14	17	6	12	7	13	15	15	15	9	14	13	9	15	18
AAA	8	13	17	12	10	12	6	4	11	8	6	14	9	6	15	9	8	12	10	5	12	10	6	11	7	7	9	9	14	12	10	12	12	7	7	12	8	7	17	6	7	12	11	10	9	4	6	14	8
CAC	10	9	11	9	8	8	8	8	11	9	10	7	10	7	8	10	14	15	11	12	14	7	12	12	11	14	18	10	10	11	6	12	15	8	15	16	15	8	14	9	8	13	9	9	8	11	7	5	13
AGA	15	13	11	6	8	15	6	13	13	7	10	15	9	9	14	8	8	9	14	13	13	14	8	17	16	12	6	13	8	12	10	12	10	8	6	9	5	8	10	9	14	7	10	9	10	13	16	10	8
AUU	8	7	9	5	7	9	13	8	5	10	10	11	5	8	14	7	7	15	9	2	6	12	3	9	5	3	11	8	5	10	10	11	10	8	9	9	8	12	6	7	10	12	10	10	9	9	9	10	10
CUU	8	6	12	10	15	12	9	5	9	12	13	11	3	11	7	11	12	9	14	1	9	14	12	9	9	10	13	14	11	5	12	7	16	8	10	10	5	10	14	8	6	5	5	7	12	11	8	8	14
UUU	8	10	5	10	5	12	6	16	11	11	10	17	13	1	9	10	9	7	8	8	5	9	11	11	10	8	7	9	8	9	3	11	16	11	7	10	5	7	17	10	6	7	6	9	11	7	6	15	8
GUU	7	11	12	10	12	14	20	19	15	5	18	13	4	15	12	11	11	8	9	9	10	11	8	12	9	6	14	7	12	13	9	13	13	12	5	11	12	12	8	11	10	15	9	12	10	7	15	13	10
UGA	12	15	8	10	8	11	8	9	8	7	10	13	14	12	6	13	9	5	10	6	9	15	7	8	7	12	10	14	12	17	7	5	12	8	13	15	7	11	14	6	7	7	11	7	6	9	10	8	12
GUG	14	14	8	14	9	17	11	11	10	15	13	9	11	19	11	11	16	17	14	8	19	10	13	15	15	16	15	16	16	11	9	15	13	12	12	10	9	12	12	12	13	8	9	9	14	9	16	8	12
CAU	10	10	12	6	11	6	13	13	10	11	14	10	10	19	12	11	11	12	9	10	10	10	5	5	7	11	12	3	13	10	4	13	8	13	6	10	12	7	7	9	11	13	10	9	15	11	14	11	7
UCC	11	7	13	8	19	9	14	6	15	14	8	14	9	11	7	6	13	19	9	17	12	8	21	15	13	9	14	11	13	11	13	13	21	12	10	12	9	16	7	13	7	14	15	8	10	14	17	14	9
UUG	14	8	13	6	13	11	16	11	18	12	11	18	15	8	9	12	6	11	11	13	9	2	9	11	6	9	9	5	18	11	11	8	14	17	10	12	7	8	11	8	11	10	13	4	9	15	11	11	16
UCU	9	11	11	9	10	7	6	11	10	7	12	10	15	9	5	8	5	18	2	8	10	5	9	7	10	13	8	6	5	14	8	13	8	6	12	6	7	9	7	6	8	7	6	8	11	3	10	10	10
CCA	13	14	17	9	9	11	11	10	4	7	15	10	14	7	12	10	13	9	19	10	15	7	7	17	11	17	8	10	11	11	12	9	10	9	9	7	12	21	14	9	12	8	8	9	11	15	8	12	12
GGA	13	14	13	8	16	13	18	14	20	14	13	15	15	10	9	11	12	11	8	13	18	10	13	15	14	16	7	5	13	9	11	9	9	6	12	8	8	12	19	11	7	8	9	7	11	10	8	9	13
UGC	9	11	9	6	10	7	12	15	8	11	19	10	12	11	14	11	10	12	13	10	9	16	2	5	13	10	12	9	14	16	15	11	15	17	11	9	9	8	6	10	14	18	7	12	7	10	10	13	11
ACA	9	8	11	6	8	13	9	5	6	10	6	3	8	7	3	9	8	9	8	5	7	5	11	8	7	8	8	11	4	7	6	12	5	8	7	12	10	7	9	10	4	7	7	5	8	9	4	10	10
ACC	10	13	8	10	8	6	9	8	8	10	12	14	6	14	9	5	11	9	13	6	8	11	7	11	9	10	11	9	4	10	7	11	11	9	7	11	13	12	4	11	7	7	6	8	7	7	5	6	6
AAU	7	7	9	10	10	10	9	8	6	13	10	6	7	12	9	8	6	7	10	3	5	6	10	5	7	15	5	7	9	6	9	12	4	11	7	4	9	5	4	7	8	5	9	11	7	6	6	8	6
AUG	9	13	9	8	9	5	13	5	9	10	11	8	7	8	16	11	8	5	5	7	11	4	9	8	4	9	10	13	10	15	7	11	9	6	12	12	8	9	8	13	13	11	11	3	9	6	8	11	11
AGU	9	15	4	7	11	10	7	6	4	10	6	8	12	11	7	10	7	10	6	8	13	5	8	8	5	2	8	13	9	8	11	6	5	9	6	6	7	9	7	10	9	5	10	6	3	11	7	15	6
UGG	17	9	12	11	13	13	14	21	11	16	8	12	8	9	12	12	15	13	10	11	13	5	10	15	19	7	13	14	10	14	6	11	5	6	11	9	12	9	8	9	6	10	8	11	6	8	9	11	6
AGG	5	6	4	14	11	11	7	10	8	7	13	9	10	7	8	7	10	7	10	7	11	13	10	6	8	10	10	6	9	11	11	7	7	8	4	4	11	9	10	12	8	6	5	14	10	14	9	5	10
UAC	9	5	7	8	9	7	5	11	6	9	5	7	2	3	8	9	8	4	7	13	4	4	4	8	1	11	6	2	2	5	11	10	7	7	11	10	8	9	10	5	5	6	2	9	9	5	7	10	11
ACU	7	6	9	10	15	10	4	10	7	9	7	2	8	10	8	8	8	11	4	6	12	8	5	8	11	5	9	9	4	4	8	6	6	10	9	13	9	6	4	11	9	5	7	2	9	7	6	6	8
[truncated: 116 more columns]

## Sheet: Tetramer
Top 50 tetramers in fhe FUE region in Ostreococcus (O. lucimarinus)
	-200	-199	-198	-197	-196	-195	-194	-193	-192	-191	-190	-189	-188	-187	-186	-185	-184	-183	-182	-181	-180	-179	-178	-177	-176	-175	-174	-173	-172	-171	-170	-169	-168	-167	-166	-165	-164	-163	-162	-161	-160	-159	-158	-157	-156	-155	-154	-153	-152
CGCG	5	13	13	13	14	9	14	16	9	14	12	11	16	13	12	14	13	11	12	17	13	14	9	16	14	11	16	11	16	16	8	16	15	10	6	15	11	11	15	19	8	10	18	14	14	10	20	17	15
GCGC	5	6	16	19	6	7	11	6	7	11	12	11	12	12	12	13	9	11	14	14	11	5	13	13	6	12	13	16	11	7	15	10	9	10	19	14	9	11	16	7	7	12	12	11	8	6	11	12	14
CGCC	9	8	10	11	11	6	9	9	5	9	7	5	9	11	15	10	12	7	8	6	10	8	10	8	10	9	10	10	13	5	5	11	6	16	14	17	8	15	9	6	8	5	18	13	5	12	10	11	8
GACG	9	9	6	6	7	8	8	9	7	10	6	8	10	7	8	12	5	6	13	7	9	14	11	10	10	9	13	12	7	10	15	14	5	8	11	11	11	8	10	8	5	6	10	9	10	11	12	6	11
GCGA	5	9	9	8	4	7	6	4	13	9	14	4	6	11	12	8	2	11	7	12	10	10	8	4	9	6	12	9	13	14	8	8	11	9	13	8	9	9	8	9	13	10	10	11	11	10	7	7	12
CGUC	7	10	9	11	11	6	6	8	7	13	7	12	4	6	10	10	7	9	10	8	11	13	13	14	10	11	10	16	9	9	10	8	11	6	12	11	5	13	9	16	15	7	20	6	10	14	7	9	15
UCGC	6	6	6	11	8	9	12	4	12	10	7	15	8	10	9	10	6	8	3	8	7	7	11	12	5	8	4	9	8	3	10	6	11	5	8	11	10	9	14	9	10	17	8	9	5	9	10	7	7
GGCG	15	16	15	6	12	6	4	11	14	12	5	10	9	13	8	4	10	13	18	11	13	9	14	10	11	15	11	11	8	13	14	10	12	18	11	11	11	15	8	10	20	8	13	9	9	10	14	13	10
CGAC	6	7	6	5	6	5	7	4	7	8	5	10	4	8	10	7	1	11	7	8	8	12	7	8	7	7	13	7	8	14	8	7	6	9	6	7	4	13	7	8	5	14	8	12	7	14	6	7	9
GUCG	7	10	12	9	14	8	7	8	9	8	11	5	11	8	7	9	8	13	6	9	8	10	10	11	12	5	9	11	7	8	7	8	5	10	10	14	5	8	11	11	11	14	6	16	9	8	11	8	10
GCCG	12	7	9	5	11	9	5	9	10	5	10	7	3	9	10	10	10	7	6	6	3	11	10	8	6	5	12	12	7	9	5	7	11	6	14	10	8	5	10	5	10	10	8	13	7	9	10	7	7
GCGU	5	6	7	10	8	13	7	9	9	6	7	10	8	6	6	5	7	4	8	9	7	14	13	7	13	5	13	9	4	7	8	9	2	13	9	1	5	7	13	8	9	11	7	10	11	5	9	10	13
UCGA	6	7	6	9	6	11	8	9	8	9	9	8	8	7	7	8	9	7	10	5	8	7	6	10	10	11	8	5	11	5	6	6	5	7	10	5	11	7	4	8	9	6	10	6	10	11	5	12	8
CCGC	8	9	11	6	4	8	6	4	10	4	2	7	6	7	7	10	8	9	10	7	6	6	4	4	4	6	9	11	6	5	12	6	5	9	8	6	7	7	4	8	4	9	8	8	9	10	8	11	7
ACGC	7	9	4	7	5	8	4	7	7	2	4	5	2	9	8	3	11	4	5	7	11	6	6	5	9	8	6	7	8	4	9	9	10	5	3	8	11	10	5	6	10	5	7	4	9	12	7	6	6
CGAG	10	10	4	7	7	3	7	8	5	4	9	10	5	5	4	7	16	5	7	9	11	9	11	5	6	11	7	7	6	11	4	8	6	5	6	8	4	10	3	5	1	10	5	6	13	9	8	6	9
CGAA	2	7	11	8	12	6	11	4	9	10	12	11	4	4	4	7	7	3	8	4	11	7	6	9	5	10	8	8	9	11	7	6	6	10	14	11	10	5	7	8	14	9	12	11	10	6	7	5	4
CUCG	4	9	8	5	4	12	6	5	6	6	8	8	7	3	7	5	8	7	6	6	11	7	4	11	6	10	7	6	2	8	9	10	4	9	7	9	6	7	11	10	13	5	4	5	6	9	7	4	5
ACGA	9	4	5	8	5	4	6	5	3	3	7	5	5	2	2	7	5	3	7	9	7	6	4	7	10	8	6	7	8	2	9	5	10	6	5	6	5	5	6	6	3	7	8	11	6	3	3	8	8
CGGC	13	17	4	6	4	3	7	12	6	4	6	10	8	5	3	13	8	9	11	13	7	9	9	6	9	6	7	6	8	10	9	9	10	13	5	9	8	5	10	13	5	10	9	8	5	12	10	11	7
AGCG	2	2	8	5	4	6	3	5	7	5	7	6	6	6	6	7	3	9	6	2	7	7	8	6	4	10	8	9	5	6	2	4	5	11	7	4	6	11	1	8	5	5	6	7	6	2	3	7	4
UUCG	8	2	9	6	7	9	3	7	6	3	8	7	7	5	10	4	7	6	1	7	3	5	8	5	6	7	8	5	3	8	3	7	5	4	9	4	9	4	4	7	5	6	13	5	7	6	5	4	6
UCGU	5	7	10	8	8	7	7	2	3	5	4	3	4	10	6	7	5	6	10	3	10	10	5	3	9	9	9	9	3	7	6	6	2	8	3	7	6	8	3	4	6	10	8	12	6	6	10	5	6
GAAG	4	5	9	10	4	7	8	10	9	11	7	8	9	5	4	5	10	5	3	5	5	14	7	8	6	9	8	6	6	6	8	8	5	3	8	5	6	7	6	12	8	12	9	11	7	6	2	8	5
GCGG	4	4	8	3	3	4	5	5	5	8	5	6	3	9	10	7	6	6	12	6	7	9	6	9	2	10	3	6	5	7	12	4	10	5	8	5	8	8	6	3	10	6	5	5	3	9	6	9	3
CGAU	5	4	5	5	7	4	5	7	3	6	1	7	9	7	4	5	4	3	6	7	1	4	5	4	7	7	4	9	7	4	5	6	4	9	3	6	7	4	9	3	5	3	3	5	6	4	6	4	7
CGCU	3	4	6	8	7	3	7	4	3	7	5	2	4	2	3	4	4	4	8	4	6	7	6	3	3	4	6	4	8	7	4	10	4	4	1	3	9	6	7	6	5	6	4	3	6	3	3	4	7
GCUC	8	4	6	7	9	6	5	9	5	5	8	6	5	5	3	6	7	5	5	10	8	5	9	4	5	6	4	4	5	9	7	4	8	4	7	5	5	8	5	8	6	5	7	8	6	5	2	5	3
AUCG	5	5	5	5	6	5	6	6	5	11	4	4	4	10	5	6	3	6	6	7	6	5	7	3	6	3	7	6	3	2	6	2	8	3	2	5	8	7	4	2	6	5	8	4	7	5	5	7	1
CGCA	2	2	7	5	8	5	4	4	3	6	5	7	7	5	8	8	5	10	5	5	5	4	1	7	6	2	5	7	2	5	3	9	5	6	8	3	10	4	6	8	4	7	5	5	5	5	7	4	5
CCGA	8	6	5	7	3	8	3	7	4	6	8	5	5	2	5	6	5	7	4	6	7	6	8	5	6	7	5	9	7	3	4	3	6	7	4	7	7	5	6	3	9	5	6	8	6	3	7	3	4
GAGC	3	10	10	3	5	6	5	7	4	6	2	4	9	2	5	2	4	7	3	8	5	6	6	6	10	9	8	2	4	5	7	5	8	5	5	3	3	3	4	5	3	1	6	6	3	4	6	2	3
CGUG	4	2	6	4	9	6	7	5	7	3	4	4	7	6	4	3	9	3	4	11	3	6	10	5	6	10	10	6	7	4	3	6	6	4	5	6	7	5	8	6	2	4	4	6	8	8	7	9	3
CAAG	2	5	6	9	3	5	7	10	8	3	4	3	5	6	5	5	7	5	10	7	4	3	7	6	2	2	4	5	4	5	4	5	8	7	3	6	9	7	13	3	10	4	8	10	1	7	6	3	6
AAGA	9	4	3	3	9	5	5	7	6	7	6	6	4	8	3	3	2	5	5	8	7	1	8	6	5	1	7	5	2	4	4	5	5	4	5	3	3	3	3	7	4	7	4	4	6	2	1	4	4
CGUU	6	4	5	5	5	8	10	6	4	7	5	1	6	5	6	3	3	4	4	5	6	4	4	4	3	9	1	3	6	3	4	5	4	1	8	4	3	2	3	1	6	5	4	4	3	5	4	5	3
AACG	5	4	3	3	6	5	6	6	2	3	2	3	4	7	4	10	4	4	4	7	2	1	7	4	5	2	2	4	4	4	3	7	1	2	9	3	7	6	3	7	7	4	4	9	7	4	5	5	6
CACG	5	2	6	4	3	3	4	5	2	5	5	3	3	2	2	3	5	7	7	6	6	1	3	5	3	2	3	6	4	5	2	5	4	3	2	6	5	3	7	3	4	6	6	6	3	6	3	1	4
ACGU	3	6	3	1	3	2	3	6	10	3	4	2	6	5	2	4	5	5	5	6	7	3	5	7	1	3	4	6	5	2	3	6	5	2	5	5	3	7	4	9	1	7	3	3	7	5	7	3	1
CAUC	4	5	8	4	6	3	8	4	6	6	7	4	5	6	6	4	6	5	5	5	7	5	4	5	4	7	4	0	5	6	1	6	4	2	1	6	6	3	2	4	4	6	3	4	8	8	10	4	5
GAAA	7	5	5	5	6	3	1	5	2	4	6	6	4	5	3	1	5	5	2	4	1	2	5	1	5	4	7	6	5	6	5	5	2	2	3	3	7	2	0	3	3	3	5	4	3	4	4	3	3
AAGC	2	1	2	4	5	3	5	5	10	4	5	3	6	10	6	5	4	7	4	5	5	6	7	5	7	1	4	2	4	1	3	4	4	6	2	5	3	5	9	7	7	9	8	7	6	4	4	1	0
GAUU	3	5	0	1	3	4	3	2	5	3	3	1	3	6	4	3	7	4	1	4	7	1	3	2	2	5	4	2	4	3	7	3	3	2	3	1	6	5	3	4	5	8	3	3	4	3	4	5	2
CUUC	2	3	4	4	7	1	3	3	2	4	1	4	2	2	2	6	3	2	7	0	1	9	5	3	3	4	8	6	3	2	7	1	6	6	5	6	4	5	6	4	4	2	2	3	5	3	3	3	4
GAUG	8	5	3	5	1	6	3	0	5	3	2	3	3	4	5	4	2	2	3	5	3	4	6	2	4	3	7	6	8	4	5	5	2	5	4	3	4	3	7	8	4	4	0	5	1	6	7	5	2
UUUC	4	4	1	4	4	3	2	8	0	6	4	8	5	1	2	7	6	1	3	3	2	4	5	6	5	4	2	0	2	2	2	4	5	4	2	5	3	3	9	3	2	1	2	3	2	3	2	5	4
UGCG	4	5	4	2	1	3	3	4	5	5	7	4	5	8	7	0	5	5	5	6	4	7	2	1	6	3	5	4	4	7	7	3	4	8	4	1	6	3	3	3	4	7	0	6	1	6	1	7	4
UCUC	6	3	6	3	5	3	2	3	4	3	5	5	3	2	1	6	0	7	3	2	4	0	5	1	4	2	4	3	1	4	8	2	2	2	5	2	4	5	4	4	3	4	4	4	5	3	4	2	3
UCAA	4	5	5	3	1	2	5	5	2	4	3	5	3	8	2	5	1	2	4	2	2	5	4	4	2	4	7	6	4	3	2	3	3	3	3	3	3	5	5	4	6	5	4	0	1	7	4	4	6
UCGG	10	5	4	6	3	5	7	7	3	3	8	5	4	3	4	4	4	5	9	3	4	5	5	4	3	4	4	8	6	1	4	7	9	3	5	5	4	5	5	9	5	3	4	4	8	4	3	4	2
[truncated: 115 more columns]

## Sheet: Pentamer
Top 50 pentamers in fhe FUE region in Ostreococcus (O. lucimarinus)
	-200	-199	-198	-197	-196	-195	-194	-193	-192	-191	-190	-189	-188	-187	-186	-185	-184	-183	-182	-181	-180	-179	-178	-177	-176	-175	-174	-173	-172	-171	-170	-169	-168	-167	-166	-165	-164	-163	-162	-161	-160	-159	-158	-157	-156	-155	-154	-153	-152
CGCGC	2	7	8	5	5	5	3	4	1	6	4	5	6	3	5	2	4	2	3	6	0	6	5	5	4	4	4	4	3	7	4	6	2	6	3	6	3	4	4	4	3	4	5	4	3	4	7	3	2
GCGCG	5	5	5	7	8	0	7	4	2	3	1	1	8	2	4	3	4	4	7	5	5	1	5	5	4	1	4	8	3	3	3	7	1	1	6	4	3	3	8	3	3	5	5	5	4	4	7	4	4
CGCCG	4	5	5	7	8	4	4	8	2	7	4	1	5	6	7	2	4	5	6	3	8	6	6	4	3	6	8	5	8	3	3	10	4	13	8	5	2	8	3	4	7	3	9	7	4	6	4	6	3
CGACG	4	3	3	3	5	3	7	3	4	3	3	6	3	5	7	3	0	8	4	6	5	5	4	4	4	6	8	3	5	8	6	3	5	5	5	5	4	6	5	5	3	9	6	7	6	9	1	6	7
CGUCG	5	7	6	11	3	3	5	7	5	6	5	7	4	3	3	4	5	4	4	4	8	8	7	10	3	4	8	7	7	5	4	2	7	3	9	3	2	7	7	9	9	3	12	6	7	7	4	5	6
CGGCG	9	11	3	6	3	1	7	7	7	2	4	5	7	4	2	7	7	9	7	10	2	5	8	5	8	5	3	4	6	6	4	8	11	8	4	8	7	5	3	11	2	7	7	4	3	9	9	8	4
UCGCG	2	3	2	3	4	5	6	1	5	7	4	8	2	3	3	4	2	2	2	4	3	5	6	5	3	4	0	3	5	1	6	4	5	2	4	3	5	3	6	2	4	9	4	5	3	7	5	3	4
CGCGA	2	2	1	2	4	4	3	4	4	6	3	3	4	3	3	2	5	4	3	7	4	3	1	4	3	7	5	4	8	3	0	5	4	3	2	2	1	3	4	8	2	3	8	5	4	4	3	5	10
CCGCG	6	1	4	2	1	4	1	2	4	1	2	5	2	4	2	5	2	3	5	4	2	0	2	2	2	3	6	2	5	2	5	1	2	3	4	2	4	3	2	4	3	1	3	3	3	5	2	6	4
CGCGU	2	3	2	5	5	2	7	3	1	1	2	2	3	2	1	5	1	4	3	2	4	5	0	5	2	1	4	1	4	2	2	0	7	2	0	1	3	4	5	5	2	4	4	3	3	2	4	7	2
GCCGC	6	4	3	1	4	3	2	6	3	1	5	5	3	3	4	4	6	4	1	2	1	2	1	4	1	1	2	5	2	6	2	1	5	2	4	3	5	0	2	1	4	3	2	6	5	4	3	3	4
GCGUC	4	3	4	5	2	2	3	2	2	3	5	3	1	3	3	2	3	1	4	6	4	6	9	2	5	2	7	3	2	2	2	4	1	6	6	0	3	3	8	5	5	9	3	5	7	2	2	6	9
GACGA	1	4	4	1	1	3	1	1	2	5	2	4	1	1	1	2	2	2	6	0	3	4	5	6	7	3	6	5	1	4	4	3	4	2	3	2	2	2	3	1	3	2	8	3	2	1	4	4	5
GACGC	2	1	0	3	3	2	1	2	1	0	2	2	6	1	3	5	0	1	4	6	3	4	1	4	4	4	3	3	2	4	5	3	1	2	2	6	4	2	1	3	2	3	1	4	5	5	3	2	2
GCGCC	1	3	3	4	1	3	1	1	2	3	3	5	4	4	3	5	2	2	3	2	1	2	0	4	2	5	3	4	3	2	4	1	4	5	11	0	3	3	4	2	1	6	3	3	3	1	2	2	7
ACGCG	2	2	0	3	1	3	1	3	5	1	1	3	1	3	5	1	6	2	3	2	6	2	1	3	4	6	0	3	4	2	2	3	3	0	1	2	2	6	3	2	3	2	1	2	5	4	3	3	5
GUCGC	2	1	5	2	5	4	1	5	3	2	5	1	2	1	3	3	2	0	3	1	2	5	4	2	5	2	3	2	1	3	3	4	1	1	7	4	1	1	5	5	5	4	3	2	3	3	3	2	6
CGCUC	2	2	4	7	3	1	6	2	1	4	4	2	4	0	2	1	3	2	6	2	4	3	3	2	2	0	2	2	5	6	2	5	1	3	0	1	5	3	4	4	2	3	3	2	4	1	0	3	1
CGAGC	7	4	1	4	5	1	5	4	2	1	2	4	1	2	0	2	7	1	2	2	4	1	3	3	3	4	1	2	4	5	3	5	4	4	2	3	1	3	2	3	1	5	4	1	2	4	2	1	2
CGCGG	0	3	1	1	1	2	1	4	4	3	3	0	4	5	3	5	4	2	3	2	5	2	3	2	6	0	0	2	3	5	2	5	2	1	1	6	5	1	2	2	3	2	1	2	5	3	5	2	2
UCGUC	3	4	5	3	2	2	5	0	2	2	3	1	1	4	2	4	2	4	4	1	5	6	1	1	3	4	3	5	1	5	2	3	2	5	2	1	3	5	3	2	1	5	2	6	4	2	4	4	1
GGCGC	5	5	6	3	3	2	0	2	8	1	2	2	1	4	1	2	4	4	5	2	3	2	4	2	4	2	4	4	1	2	3	1	5	5	5	2	5	5	1	1	6	0	5	2	2	2	2	4	1
GCUCG	3	3	2	3	4	2	4	3	1	3	5	4	1	3	2	2	5	4	3	6	3	1	4	2	2	1	1	1	5	4	2	1	4	1	5	4	3	4	4	6	4	3	3	2	3	3	1	3	2
UCGCC	1	0	2	5	2	3	3	2	3	2	2	4	4	4	3	4	2	4	0	3	2	2	4	5	1	3	2	5	1	2	1	1	4	1	3	5	3	4	2	5	3	5	3	2	1	0	4	3	2
AGCGC	0	1	1	1	1	2	2	1	4	3	2	3	3	2	3	6	2	5	2	1	1	3	3	1	3	5	3	2	2	3	0	2	2	5	6	1	2	3	0	2	1	1	1	2	3	1	2	4	2
GAGCG	1	3	3	0	2	2	2	2	1	3	1	2	4	2	0	1	3	2	0	5	3	3	3	1	6	7	4	2	3	1	2	3	6	2	3	2	3	1	2	3	2	0	3	3	1	1	4	2	1
GCGAG	1	1	4	1	1	2	4	2	2	4	6	2	2	4	4	5	1	4	4	7	3	4	1	0	3	0	3	2	4	1	3	3	3	2	5	2	0	1	3	1	4	2	2	4	5	4	2	3	3
CGAAG	1	2	5	4	3	4	5	3	6	4	5	5	1	1	1	4	3	1	2	2	8	2	3	4	3	3	2	4	3	4	5	3	1	4	1	3	4	3	6	3	7	4	7	3	4	1	4	2	2
GGCGA	5	5	5	1	2	1	0	6	2	6	0	3	5	5	2	0	4	3	7	2	3	4	1	3	2	2	2	2	2	3	5	4	4	5	5	6	3	3	4	1	5	5	1	4	3	3	4	3	7
UCGAC	3	4	2	3	3	2	1	3	3	2	1	2	3	4	3	1	6	2	4	2	4	3	4	3	1	6	4	3	3	3	1	2	2	1	3	0	4	0	2	1	4	1	4	1	5	2	1	2	3
GCGAA	3	5	3	3	1	2	1	1	6	4	3	1	1	1	3	2	0	3	0	2	2	2	4	2	2	2	4	4	2	6	1	3	2	5	5	1	3	3	1	6	3	5	2	3	2	3	2	0	5
GCGGC	3	0	3	0	2	1	3	3	2	3	2	2	1	2	7	3	2	3	7	4	3	2	2	4	3	4	1	2	5	2	4	3	3	2	4	1	1	6	6	1	6	5	2	1	1	4	3	2	1
GCGAC	0	1	1	2	1	1	0	1	3	1	3	1	1	3	4	0	1	3	1	3	3	2	1	1	2	2	0	1	4	4	1	1	2	2	2	3	4	3	3	1	4	3	3	2	3	1	2	4	3
GUCGA	1	3	4	3	3	2	3	2	5	2	5	1	4	3	2	5	3	5	2	3	3	2	3	3	4	1	1	4	3	1	1	1	2	5	1	4	1	3	3	4	2	5	1	7	3	0	4	3	2
CUCGC	0	3	2	1	1	2	0	2	2	1	3	2	5	2	2	1	3	2	2	1	0	3	1	1	1	1	0	2	0	4	1	4	0	4	2	3	1	5	3	2	8	2	0	0	2	2	3	0	0
GAAGA	2	2	1	5	1	2	2	2	6	3	4	3	5	1	1	1	4	1	1	2	1	6	3	3	1	4	4	1	2	1	5	2	1	2	1	1	2	1	4	3	2	2	2	6	2	1	1	4	3
GCCGA	5	2	2	2	5	1	2	2	3	3	1	1	0	2	1	4	2	0	3	2	2	4	5	0	5	2	5	2	0	1	1	1	2	2	6	5	2	3	3	3	3	4	5	4	3	2	1	1	1
ACGCC	4	4	2	2	2	2	3	2	2	0	0	0	1	4	1	2	1	0	1	3	2	3	4	0	2	1	3	1	1	1	2	3	4	3	0	2	6	1	0	0	1	3	2	0	3	5	1	1	0
UUCGC	3	0	3	2	2	4	1	3	2	1	5	3	2	3	3	0	2	1	1	1	1	2	4	1	2	1	3	2	1	3	0	3	1	1	2	2	6	3	0	2	2	0	4	2	2	3	0	1	2
GCGCU	0	1	4	3	0	2	0	0	1	4	0	1	2	2	1	2	0	4	2	3	2	2	1	1	2	4	1	1	2	1	4	1	3	0	0	5	2	5	3	0	2	1	1	3	0	1	1	3	2
ACGAC	1	0	1	0	0	1	2	2	1	0	3	0	2	1	0	0	2	0	2	1	3	1	2	3	3	3	3	2	4	1	3	2	4	2	1	1	2	2	1	3	1	3	3	1	1	1	0	3	3
GGCGU	2	2	3	1	6	1	1	2	2	4	2	4	2	2	2	1	1	3	3	3	6	2	5	5	3	9	2	2	3	3	5	1	2	4	0	2	0	6	3	2	8	0	5	1	2	2	4	5	1
GCGCA	1	1	2	5	1	2	2	1	3	3	5	4	0	4	4	1	4	1	2	4	3	1	5	3	0	3	4	1	4	2	4	1	1	4	2	4	1	0	1	2	1	1	2	0	3	3	1	3	3
CCGCC	2	3	4	2	1	1	1	0	2	2	0	1	2	3	3	1	2	2	2	2	3	3	0	1	4	1	2	5	0	0	3	2	4	5	3	1	2	1	0	3	0	4	5	1	5	4	4	2	0
CAUCG	4	3	4	2	3	2	3	1	4	1	3	1	5	2	3	2	3	4	2	2	2	3	2	2	0	4	3	0	1	2	0	2	0	0	0	2	4	2	0	2	2	3	1	1	3	2	4	1	3
GUCGU	4	5	2	4	4	1	1	1	2	1	0	0	5	3	1	1	2	3	1	3	2	2	2	5	3	2	2	2	4	2	2	0	2	1	1	4	2	1	2	1	4	3	2	5	1	4	1	2	2
ACGAA	2	3	2	3	2	3	0	3	1	1	1	2	1	1	0	2	1	2	2	5	2	2	1	1	4	2	2	1	5	0	3	1	6	3	2	3	1	1	3	1	1	3	4	5	2	1	0	2	1
CUCGA	3	2	2	2	2	3	3	2	2	3	1	3	2	0	2	1	1	3	0	2	3	2	2	4	3	1	1	2	1	1	1	2	1	3	0	4	2	0	3	4	3	1	0	2	2	3	3	3	0
AACGC	2	2	3	0	2	2	4	3	0	2	2	0	2	4	0	5	1	1	1	3	0	0	4	2	3	0	1	1	0	2	2	3	1	1	4	0	3	2	0	5	2	1	0	3	5	0	1	2	3
UCGAG	3	0	2	0	0	2	1	1	1	1	1	3	2	0	1	5	2	2	2	1	2	3	0	3	5	2	3	0	4	1	3	2	1	0	1	0	4	1	0	0	2	0	1	2	3	4	2	4	2
[truncated: 114 more columns]

## Sheet: Hexamer
Top 50 hexamers in fhe FUE region in Ostreococcus (O. lucimarinus)
	-200	-199	-198	-197	-196	-195	-194	-193	-192	-191	-190	-189	-188	-187	-186	-185	-184	-183	-182	-181	-180	-179	-178	-177	-176	-175	-174	-173	-172	-171	-170	-169	-168	-167	-166	-165	-164	-163	-162	-161	-160	-159	-158	-157	-156	-155	-154	-153	-152
CGCGCG	2	3	3	2	1	5	2	1	1	0	0	4	1	0	3	0	2	3	0	3	1	2	2	2	1	1	3	1	2	1	2	0	0	1	1	2	1	1	1	1	3	4	2	0	1	5	3	1	0
CGCCGC	3	1	1	2	5	2	3	1	0	4	2	2	1	2	4	2	3	0	2	1	2	1	2	0	0	2	4	1	5	1	0	4	2	4	3	4	0	2	0	1	3	0	2	1	2	4	3	2	2
GCGCGC	3	5	2	1	4	2	0	0	1	2	3	0	2	0	1	2	1	1	2	0	1	2	2	1	1	2	2	2	1	1	1	0	1	0	2	1	0	0	1	1	1	2	1	0	2	3	2	1	2
GCGUCG	3	3	4	2	1	1	3	1	1	2	4	2	1	1	1	2	1	0	2	5	3	3	7	0	1	2	3	1	0	2	1	3	0	5	2	0	2	2	3	2	3	7	3	3	2	2	1	4	4
CGACGA	2	1	0	1	2	0	0	1	2	1	1	0	1	0	1	1	1	3	0	3	2	2	3	1	1	1	2	0	1	2	1	2	1	1	2	1	1	1	0	2	2	8	1	2	0	2	0	4	5
CGUCGC	1	3	1	5	3	0	2	1	1	2	1	1	1	1	1	1	0	3	0	2	4	4	1	5	1	2	2	1	2	2	3	1	1	3	3	1	1	3	5	4	4	1	2	1	2	2	1	4	1
CGACGC	0	0	2	0	2	1	2	0	0	0	1	3	0	3	4	0	0	2	3	2	1	0	1	3	1	2	3	1	3	3	2	0	2	1	2	3	1	1	2	1	2	1	3	1	3	3	1	0	1
GCGCGA	2	0	1	2	2	0	2	3	1	1	1	1	2	1	0	2	2	1	4	3	1	0	3	1	1	0	1	3	0	0	1	3	0	0	1	1	0	2	4	1	0	3	2	2	2	1	1	3	1
GCGCCG	0	2	2	3	1	2	1	0	0	1	3	1	0	2	0	1	1	2	0	2	0	2	0	2	1	4	2	1	1	1	4	0	3	2	4	0	1	1	2	1	0	4	2	3	2	0	2	1	4
UCGCGC	0	0	1	1	1	0	3	0	1	2	2	4	1	0	1	0	1	1	0	0	1	2	1	2	1	1	0	0	2	0	2	0	3	1	1	0	4	0	1	2	2	3	1	2	2	5	0	0	1
GCGGCG	2	0	2	0	2	1	2	2	0	1	2	1	1	1	4	2	2	2	6	1	1	2	1	3	2	2	1	2	2	2	4	3	2	2	3	1	1	1	4	0	5	4	1	0	1	3	2	1	0
CGCGUC	1	3	0	1	0	2	0	2	0	1	1	0	1	1	1	2	0	3	2	2	1	5	0	5	1	1	1	1	0	0	2	0	4	1	0	0	1	3	2	2	1	1	2	2	2	0	2	5	1
GCCGCG	1	1	1	0	2	1	1	1	1	1	3	2	1	1	2	0	1	3	1	1	0	1	1	2	1	1	1	4	0	2	1	0	3	0	2	2	2	0	0	1	0	1	1	1	1	1	3	1	1
GCGACG	0	1	1	2	1	1	0	0	2	0	1	1	1	1	1	0	1	3	1	2	1	2	1	0	2	2	0	1	1	3	1	1	1	1	2	3	2	2	2	1	2	2	2	2	2	0	2	3	3
UCGUCG	2	2	4	0	1	3	4	0	0	2	1	1	0	1	1	2	1	1	2	1	3	4	0	0	1	4	3	4	1	2	1	1	1	3	1	1	3	4	2	2	0	3	2	3	2	1	2	2	0
CGGCGC	3	5	1	1	1	0	1	4	0	0	1	0	2	1	1	3	3	3	2	3	1	2	2	2	0	1	0	0	1	2	1	4	4	3	1	3	3	0	0	3	0	3	2	1	1	2	3	1	1
CGCUCG	2	1	2	3	1	1	3	0	1	3	3	1	2	0	0	2	2	2	3	0	1	3	2	1	1	0	1	2	2	2	0	3	1	1	0	1	3	2	4	3	0	0	1	2	2	0	0	2	0
CGCCGA	1	1	2	5	1	1	2	2	2	1	1	0	0	1	2	0	0	3	2	1	2	2	0	4	1	1	0	0	1	0	1	2	1	5	4	1	2	2	3	2	3	2	3	3	1	0	0	1	0
UCGACG	1	2	0	2	2	2	0	1	1	2	1	1	0	4	2	0	4	1	2	0	3	1	1	1	1	4	2	3	2	3	1	1	1	1	3	0	1	0	0	0	4	1	1	1	3	0	1	1	2
CCGCGC	3	1	1	1	1	0	0	0	1	0	0	1	0	3	0	2	1	0	1	0	1	0	1	0	0	1	2	0	2	2	2	1	2	2	2	1	2	3	1	1	1	0	1	1	2	0	0	1	1
CGAGCG	2	1	0	2	2	0	1	1	0	0	0	2	1	0	0	2	2	0	1	1	3	0	0	1	2	2	1	1	0	1	2	4	1	3	2	3	1	2	2	2	0	3	2	0	0	3	2	1	1
GUCGCG	2	1	2	1	3	1	1	1	3	1	1	1	2	0	1	1	1	0	1	0	2	2	3	2	2	0	1	1	0	1	1	1	0	0	3	3	1	0	2	1	1	2	1	2	3	1	1	1	5
CGUCGA	1	2	3	1	0	1	2	4	0	4	1	2	0	1	2	2	1	1	1	1	2	2	2	2	1	1	3	3	1	1	1	1	4	0	3	1	0	2	1	1	2	1	5	1	0	2	1	1	3
CGCGCC	0	2	3	0	2	1	0	2	0	2	4	2	3	1	1	0	1	0	0	0	0	0	2	2	1	2	1	1	0	2	1	4	1	4	0	1	0	1	1	1	1	1	1	1	1	0	1	2	0
UCGCCG	1	0	1	4	1	3	3	1	3	1	0	4	3	0	1	1	1	3	0	2	1	1	1	1	1	3	1	2	1	2	1	0	3	1	0	1	0	0	2	5	2	2	2	1	1	0	3	0	2
ACGACG	1	0	1	0	0	1	2	0	0	0	2	0	2	1	0	1	1	0	2	1	0	0	1	2	2	1	1	1	3	1	1	2	3	2	0	1	1	1	0	2	2	3	1	1	1	1	0	2	1
GACGCG	0	0	0	1	2	1	1	0	1	0	1	1	2	0	1	3	0	1	2	4	1	1	1	3	3	0	2	1	0	1	1	1	0	1	0	2	1	2	1	1	0	1	0	2	2	2	2	2	1
GCGCGU	0	1	2	3	1	0	1	1	0	0	0	0	2	1	0	0	1	2	1	0	3	0	2	2	1	0	1	1	1	1	0	3	1	0	0	0	2	1	1	1	2	1	2	1	0	0	4	0	0
CGGCGA	3	4	1	2	0	0	5	1	4	0	0	2	2	1	0	3	2	4	1	2	0	1	2	1	1	2	1	0	2	2	2	3	1	5	2	2	1	3	0	4	2	1	2	0	1	3	3	5	3
CCGCCG	2	1	2	1	1	0	1	0	2	2	0	0	2	2	2	0	2	1	2	1	3	2	0	0	3	1	1	4	0	0	3	1	3	3	1	0	3	1	0	2	0	0	2	0	3	4	0	2	0
CUCGCG	0	0	0	0	1	2	0	1	1	0	2	0	1	1	1	0	0	1	2	1	0	2	0	0	0	0	0	1	0	4	1	4	0	3	0	1	0	3	0	2	6	2	0	0	2	1	2	0	0
CGCGGC	0	1	0	0	0	1	0	2	1	1	0	0	1	4	2	2	3	0	3	1	1	1	1	2	3	0	0	2	1	2	2	0	1	1	0	1	3	1	0	2	3	2	0	1	2	2	1	1	0
CGCGAG	0	1	0	1	0	2	2	2	2	3	2	1	3	3	1	1	4	3	2	3	2	0	0	1	0	1	0	0	1	0	0	3	0	1	0	0	0	0	1	2	1	1	3	2	1	1	2	1	3
ACGCCG	2	2	2	0	1	1	2	1	2	0	0	0	1	2	0	2	1	0	1	3	2	1	3	0	1	0	1	1	1	1	2	3	4	2	0	1	4	1	0	0	1	3	1	0	1	0	1	0	0
CGUCGU	5	2	2	3	0	1	1	2	1	0	0	3	2	0	0	0	1	0	2	1	1	1	3	2	1	2	1	3	2	1	0	1	0	0	2	2	1	1	1	3	2	1	3	1	4	1	1	0	0
GACGAC	0	1	0	0	0	1	0	0	0	3	0	2	1	0	0	1	0	1	0	0	0	2	2	1	2	3	2	2	0	1	2	2	1	0	0	1	1	0	0	1	2	1	1	0	1	0	0	3	0
AGCGCG	0	1	0	1	0	2	1	0	1	1	0	0	0	1	2	3	1	3	2	1	0	2	0	1	1	2	1	1	1	2	0	2	0	3	2	1	0	1	0	2	0	0	0	2	1	0	1	1	1
UCGGCG	3	1	2	2	0	2	3	4	0	0	1	2	1	0	1	3	3	5	1	0	3	3	2	1	1	0	0	3	3	0	2	5	3	0	2	2	2	1	3	2	1	1	1	2	4	3	2	0	0
GCGAGC	0	0	2	1	0	1	3	2	0	0	2	1	0	0	1	3	0	1	0	2	0	1	1	0	1	0	1	2	2	1	3	2	3	2	2	0	0	1	3	1	3	2	1	1	2	1	1	1	3
GCGCUC	0	1	4	0	0	2	0	0	0	3	0	1	0	1	1	1	0	2	1	3	1	1	1	1	0	2	1	1	2	0	3	0	2	0	0	3	1	3	3	0	0	1	0	1	0	0	1	0	1
GAGCGC	1	1	0	0	1	1	0	1	1	0	0	1	1	1	0	0	1	1	0	1	1	2	1	1	2	3	1	0	1	0	1	1	4	2	1	2	1	0	1	1	1	0	1	1	1	1	1	2	1
CGCGAC	0	0	1	0	0	0	1	1	1	2	0	0	1	0	0	1	1	0	1	1	1	1	0	1	1	0	0	1	1	0	0	0	1	0	1	1	0	1	1	2	0	0	2	2	0	1	1	0	0
GGCGCG	2	1	2	2	1	0	0	1	1	0	0	2	0	1	0	1	2	1	1	2	0	2	2	1	0	1	2	1	0	0	2	0	1	0	2	0	2	3	1	0	3	0	3	1	1	1	0	1	0
ACGCGC	2	2	0	2	0	1	1	1	3	0	1	1	0	2	0	0	1	1	3	0	4	1	1	1	2	2	0	0	2	1	1	1	0	0	1	1	0	1	0	0	1	0	0	0	0	0	1	0	2
UCGCGA	0	1	0	1	2	1	2	1	3	2	1	2	0	2	0	2	0	0	1	0	1	1	1	1	2	3	0	2	2	0	1	1	1	1	1	0	0	1	2	0	0	3	2	0	1	1	2	2	0
CGAAGA	0	1	3	1	1	1	2	1	1	3	2	4	1	1	1	1	1	1	0	1	3	2	0	1	1	2	0	1	1	2	1	1	1	0	1	1	1	2	2	1	1	0	4	1	1	0	2	1	1
CGGCGU	2	2	0	2	1	1	0	1	2	1	3	2	1	1	0	1	2	1	2	4	1	1	4	0	6	1	1	3	1	1	0	1	4	0	1	0	2	2	1	3	0	3	1	1	1	2	3	1	0
CGCGAA	1	1	0	0	2	1	0	1	1	0	1	1	0	0	2	0	0	0	0	2	1	1	0	2	1	3	3	1	3	1	0	0	3	2	1	1	0	1	2	2	1	0	2	1	2	1	0	3	4
CCGACG	1	0	1	1	0	3	1	2	0	1	2	1	2	1	0	0	2	0	1	2	2	1	1	1	1	1	0	0	2	0	0	1	0	1	1	1	2	2	2	1	2	0	2	2	3	0	3	1	0
GACGCC	2	0	0	1	0	1	0	2	0	0	0	1	3	1	2	1	0	0	2	1	2	2	0	0	1	1	0	1	1	0	2	0	1	0	1	3	1	0	0	0	2	0	0	2	2	1	1	0	1
[truncated: 113 more columns]

## Sheet: Heptamer
Top 50 heptamers in fhe FUE region in Ostreococcus (O. lucimarinus)
	-200	-199	-198	-197	-196	-195	-194	-193	-192	-191	-190	-189	-188	-187	-186	-185	-184	-183	-182	-181	-180	-179	-178	-177	-176	-175	-174	-173	-172	-171	-170	-169	-168	-167	-166	-165	-164	-163	-162	-161	-160	-159	-158	-157	-156	-155	-154	-153	-152
CGCGCGC	2	1	1	2	1	1	0	1	1	1	0	1	0	0	1	0	0	2	0	0	2	1	0	0	1	1	3	0	1	1	0	0	0	1	1	0	0	1	1	1	1	1	0	1	1	2	1	0	1
CGCCGCG	0	0	0	2	1	1	1	0	0	2	1	0	1	2	0	0	2	0	1	0	1	1	1	0	0	1	3	0	2	1	0	2	0	2	2	2	0	0	0	0	1	0	0	1	0	3	1	1	2
GCGCGCG	1	2	1	0	3	2	1	0	0	0	3	0	0	0	0	1	0	0	2	2	1	1	1	1	0	2	1	2	0	1	0	0	1	0	1	1	0	0	1	1	1	1	0	0	2	0	0	0	1
CGUCGCG	1	2	1	3	1	0	0	1	0	0	1	1	0	1	0	1	0	1	0	2	2	3	1	2	0	1	1	0	1	0	1	0	0	1	2	1	0	1	1	0	2	0	2	1	0	0	0	3	1
CGCGUCG	1	3	0	0	0	2	0	1	0	1	0	0	0	0	1	0	0	1	1	1	0	4	0	1	1	1	1	0	0	0	2	0	4	1	0	0	1	2	0	1	1	1	1	1	2	0	2	2	1
GACGACG	0	1	0	0	0	1	1	0	0	2	0	2	1	0	0	1	0	1	0	0	0	1	2	1	1	1	1	1	0	1	2	2	2	0	0	0	1	0	0	1	2	1	1	0	1	0	0	1	0
UCGCGCG	0	0	1	1	1	0	0	0	0	0	1	1	0	0	0	0	1	1	0	0	0	1	0	0	0	0	0	0	1	0	0	0	1	0	0	0	2	0	0	2	2	1	0	1	2	3	0	0	0
CGCGGCG	0	1	0	0	0	0	0	1	1	0	0	0	0	3	1	2	2	0	1	0	1	0	1	2	2	0	0	0	1	2	2	0	1	1	0	1	2	1	0	2	2	1	0	1	1	1	1	0	0
CGCGCCG	0	1	2	0	1	1	0	0	0	2	1	0	1	0	1	0	1	0	0	0	0	0	1	1	1	2	0	0	0	2	0	3	1	1	0	0	0	0	1	0	1	1	1	0	0	0	0	1	0
GCGCCGC	0	1	1	1	0	1	0	0	0	0	2	0	0	1	0	1	0	1	0	0	0	1	0	0	1	2	1	0	1	0	2	0	1	1	4	0	0	0	1	0	0	3	1	2	1	0	1	1	2
CGCGACG	0	0	1	0	0	0	0	1	0	1	0	0	0	0	0	1	1	0	0	0	1	1	0	1	1	0	0	0	1	0	0	0	0	0	1	0	0	1	1	1	0	0	2	2	0	1	1	0	0
CGCGCGA	0	1	1	1	0	2	1	0	0	0	0	1	1	0	2	0	1	1	0	1	0	1	0	0	0	0	0	0	0	0	2	0	0	1	0	0	1	1	1	0	1	1	0	0	0	0	2	1	0
GCGAGCG	0	0	2	1	0	0	1	0	0	0	0	1	0	0	1	1	0	1	0	1	0	0	0	0	0	0	1	0	0	0	2	1	3	2	2	0	0	1	2	0	2	1	0	0	1	1	1	1	2
CGACGCG	0	0	1	0	1	1	0	0	0	0	0	1	0	1	2	0	0	0	3	1	0	0	1	2	0	1	1	0	1	1	1	0	1	0	0	0	1	1	1	0	0	0	2	0	1	2	1	0	0
CGCGCGU	1	0	1	0	0	1	1	0	0	0	0	1	0	0	0	0	0	0	0	1	0	1	2	1	0	0	0	0	1	0	0	0	0	0	0	1	0	0	0	1	1	2	1	0	0	3	0	0	0
GCCGCGC	1	0	1	0	0	0	0	0	0	0	1	0	0	0	1	0	0	0	0	0	0	1	0	0	0	0	0	2	0	0	1	0	2	0	1	1	2	0	0	0	0	0	1	1	0	0	1	0	0
CGAGCGC	1	0	0	1	1	0	1	1	0	0	0	1	0	0	0	0	1	0	0	1	2	0	0	0	0	1	0	0	0	1	0	3	1	1	2	1	0	1	1	1	0	1	1	0	0	1	2	1	0
CGUCGUC	3	1	1	0	0	0	1	1	1	0	0	1	1	0	0	0	0	0	0	0	0	1	1	2	1	2	1	2	1	1	0	1	1	0	1	1	1	1	1	2	1	0	2	1	1	1	0	0	0
CGCCGCC	2	0	0	0	2	0	2	1	0	1	0	2	1	0	2	2	0	0	1	1	0	0	1	0	0	1	0	0	1	0	0	1	1	1	1	0	0	1	0	0	2	0	3	1	1	1	0	1	0
GCGCUCG	0	0	2	0	0	1	0	0	0	3	0	0	0	0	1	1	0	1	0	1	1	1	0	0	0	1	1	1	1	0	2	0	1	0	0	3	1	3	2	0	0	1	0	1	0	0	0	0	0
CGGCGCG	1	2	0	1	0	0	0	1	0	0	1	0	0	0	0	1	0	1	2	0	1	1	1	0	0	1	0	0	0	2	0	0	0	2	0	0	2	0	0	1	0	2	1	0	1	0	0	0	0
CGACGCC	0	0	1	0	1	0	2	0	0	0	1	2	0	2	1	0	0	2	0	1	1	0	0	1	0	0	1	0	0	1	0	0	0	0	1	1	0	0	0	1	0	0	1	0	1	1	0	0	1
CGACGAC	0	0	0	0	0	0	0	0	1	0	0	0	0	0	0	0	1	0	0	0	1	0	0	0	1	0	1	0	0	1	1	0	0	0	1	1	0	0	0	2	1	1	0	1	0	0	0	0	1
CCGCGCG	1	1	1	0	1	0	0	0	0	0	0	0	0	1	0	0	1	0	0	0	0	0	0	0	0	1	0	0	0	0	0	0	0	1	0	0	1	1	0	0	0	0	0	0	1	0	0	1	1
GCGCGUC	0	0	0	0	1	0	1	0	0	0	0	0	1	1	0	0	1	1	1	0	3	0	2	1	1	0	1	0	0	1	0	2	0	0	0	0	2	0	1	1	0	1	2	0	0	0	3	0	0
GCCGCCG	1	1	1	0	0	2	0	2	1	0	0	1	2	1	0	2	1	0	0	1	1	0	0	1	0	0	2	0	0	1	0	1	0	0	0	1	0	0	0	0	0	1	0	3	4	0	1	0	2
UCGCCGC	0	0	0	3	1	2	0	0	3	1	0	2	1	0	1	0	0	1	0	0	1	0	0	0	0	1	0	2	0	0	0	0	1	0	0	0	0	0	0	3	0	1	0	0	1	0	1	0	2
CGUCGCC	0	0	0	2	1	0	1	0	0	2	0	0	1	0	1	0	0	1	0	0	2	1	0	2	1	1	1	1	1	1	1	0	1	2	1	0	1	2	3	2	1	1	0	0	2	1	0	1	0
CGGCGUC	1	1	0	1	0	1	0	1	2	1	0	2	0	1	0	0	0	1	1	3	1	1	0	0	4	0	1	2	0	1	0	0	4	0	1	0	1	2	1	3	0	1	1	0	1	1	2	1	0
GGCGUCG	2	1	1	1	0	0	1	0	2	3	1	0	1	0	1	0	0	1	2	1	3	1	0	0	1	2	0	0	2	0	1	0	0	1	0	1	0	1	2	2	6	0	1	1	0	0	1	2	0
CGUCGAC	0	0	2	0	0	1	0	2	0	2	1	1	0	0	1	2	0	1	0	1	2	0	1	1	1	1	0	2	0	0	0	0	2	0	2	0	0	1	1	0	2	0	3	1	0	1	1	0	1
GCGACGA	0	0	1	1	0	0	0	0	1	0	0	0	0	0	0	0	1	0	0	1	1	2	0	0	0	2	0	0	0	1	1	0	0	1	0	2	2	1	0	0	2	1	1	0	1	0	2	2	0
GCGUCGC	0	1	1	2	0	0	1	0	0	1	1	1	0	0	0	0	1	0	1	3	1	0	4	0	0	1	1	0	0	1	0	0	0	2	1	0	2	2	2	0	1	0	1	1	1	0	1	1	3
CCGCCGC	1	0	0	1	1	0	2	0	1	1	0	0	1	1	1	0	0	0	0	0	0	0	0	0	1	1	0	2	0	0	2	0	2	1	0	0	2	0	0	0	0	0	1	0	2	3	0	1	0
GUCGUCG	1	3	0	0	1	1	0	0	1	0	1	0	1	1	0	0	0	0	0	0	1	0	0	1	2	1	2	1	1	1	0	0	1	1	0	1	1	1	1	0	1	1	0	1	1	1	1	0	0
GUCGACG	1	0	1	1	0	0	0	0	2	1	1	0	3	0	0	1	1	1	0	1	1	1	1	1	2	1	1	0	2	0	0	0	0	2	0	0	0	0	0	1	0	1	0	2	0	0	0	1	0
CGCGCUC	1	2	0	0	1	0	0	0	0	0	0	0	0	0	1	0	0	1	0	0	0	0	0	0	1	1	1	0	0	2	0	1	0	0	1	1	1	1	0	0	0	0	1	0	0	1	0	0	0
GACGCCG	1	0	0	1	0	0	0	2	0	0	0	1	2	0	2	1	0	0	2	1	0	1	0	0	0	0	0	1	1	0	2	0	1	0	1	2	1	0	0	0	2	0	0	1	0	1	0	0	1
GCGCGAG	1	0	0	0	1	0	0	2	1	1	1	0	2	0	0	2	2	1	2	2	0	0	1	0	0	0	0	0	0	0	0	0	0	0	0	0	0	1	0	1	0	2	1	1	1	1	0	1	0
CGCGAGC	0	0	0	0	0	1	2	0	0	1	1	0	0	0	1	0	1	0	1	0	0	0	0	0	0	1	0	0	1	0	0	3	0	1	0	0	0	0	1	2	1	1	1	0	0	1	0	1	2
GACGUCG	1	1	0	1	0	0	1	3	1	2	0	0	0	0	0	2	1	0	0	1	0	1	1	0	0	0	0	2	0	1	0	1	1	0	1	0	1	1	1	0	1	0	0	0	1	1	0	0	0
GAGCGCG	1	0	0	0	1	0	0	0	0	0	0	0	1	1	0	0	0	1	0	0	1	0	1	1	1	1	0	0	1	0	1	0	3	0	1	0	0	0	1	0	0	0	0	0	0	0	0	1	1
GCGCGCC	1	3	0	1	1	0	0	0	1	2	0	0	1	0	0	1	0	0	0	0	0	1	0	0	1	0	0	0	0	0	0	0	0	0	0	0	0	0	0	0	0	1	0	0	0	0	2	0	0
UCGUCGC	2	0	3	0	0	1	0	0	0	0	0	0	0	0	0	0	1	0	1	1	2	1	0	0	0	1	0	1	1	2	1	0	1	0	0	0	1	2	1	0	0	1	0	1	0	1	1	0	0
ACGACGA	0	0	0	0	0	0	1	1	0	0	0	0	0	0	0	1	1	0	1	1	0	0	0	1	0	1	0	0	0	0	1	1	1	1	0	0	0	0	1	2	2	0	1	0	0	0	0	2	0
GCGUCGA	2	1	1	0	0	1	1	0	1	0	1	0	1	1	1	1	0	0	1	1	1	1	0	0	1	1	2	0	0	1	0	2	0	2	0	0	0	0	0	0	1	3	0	0	0	0	0	2	1
CGCCGAC	0	0	1	1	0	0	1	1	2	0	1	0	0	0	1	0	0	1	1	0	0	1	0	1	0	0	0	0	1	0	0	0	1	0	1	1	2	0	0	0	1	2	2	2	0	0	0	0	0
GCGGCGA	0	0	2	0	0	0	1	1	0	0	1	1	1	0	2	0	2	1	1	0	0	1	1	1	1	1	0	0	1	1	1	0	2	1	1	0	1	0	1	0	1	2	0	0	0	1	2	1	0
GACGCGC	0	0	0	0	1	1	0	0	0	0	0	0	1	0	0	0	0	1	0	3	0	1	1	1	2	0	0	1	0	0	0	0	0	1	0	0	0	0	0	1	0	0	0	0	0	1	0	1	1
GGCGGCG	0	1	0	0	1	1	2	0	0	0	1	1	1	1	1	0	0	3	0	1	1	1	2	0	0	1	2	2	0	2	0	2	1	2	1	0	0	0	0	2	1	0	0	0	2	1	0	0	1
[truncated: 112 more columns]

## Sheet: Octamer
Top 50 octamers in fhe FUE region in Ostreococcus (O. lucimarinus)
	-200	-199	-198	-197	-196	-195	-194	-193	-192	-191	-190	-189	-188	-187	-186	-185	-184	-183	-182	-181	-180	-179	-178	-177	-176	-175	-174	-173	-172	-171	-170	-169	-168	-167	-166	-165	-164	-163	-162	-161	-160	-159	-158	-157	-156	-155	-154	-153	-152
CGCGCGCG	2	0	0	2	1	1	0	0	0	2	0	0	0	0	0	0	0	2	1	0	1	1	0	1	0	1	1	0	1	0	0	0	0	1	1	0	0	1	1	1	1	0	0	1	0	0	0	0	1
CGCCGCGC	0	0	0	0	0	0	0	0	0	1	0	0	0	1	0	0	0	0	0	0	1	0	0	0	0	0	1	0	0	1	0	2	0	1	1	2	0	0	0	0	0	0	0	0	0	1	0	0	1
CGACGACG	0	0	0	0	0	0	0	0	1	0	0	0	0	0	0	0	1	0	0	0	0	1	0	0	0	0	0	0	0	1	1	1	0	0	0	1	0	1	1	2	1	1	0	1	0	0	0	0	0
CGTCGTCG	3	0	0	1	0	0	0	1	0	0	0	0	1	0	0	0	0	0	0	0	0	0	1	2	1	2	1	1	1	0	0	1	0	0	1	1	1	1	0	1	1	0	1	1	1	1	0	0	0
GCGCGCGC	0	1	1	0	0	0	1	0	0	0	1	0	0	0	0	1	0	0	0	2	0	0	1	1	1	1	0	1	0	0	0	0	0	0	0	0	0	0	1	0	0	0	1	0	0	0	0	0	0
CGCCGCCG	1	0	0	0	1	0	2	1	0	0	0	1	1	0	2	1	0	0	1	1	0	0	1	0	0	0	0	0	1	0	1	0	0	0	1	0	0	0	0	0	1	0	3	1	0	1	0	0	0
TCGCGCGC	0	0	0	1	0	0	0	0	0	0	0	0	0	0	0	0	1	1	0	0	0	0	0	0	0	0	0	0	1	0	0	0	1	0	0	0	2	0	0	1	1	0	0	1	1	1	0	0	0
CGCGAGCG	0	0	0	0	0	0	0	0	0	0	1	0	0	0	1	0	1	0	1	0	0	0	0	0	0	1	0	0	0	0	0	3	0	1	0	0	0	0	0	1	0	0	0	0	0	1	0	1	1
CGCGCCGC	0	0	0	0	1	0	0	0	0	2	0	0	0	0	1	0	1	0	0	0	0	0	0	1	1	1	0	0	0	1	0	1	1	1	0	0	0	0	0	0	1	1	1	0	0	0	0	1	0
CGTCGCGC	0	1	1	0	1	0	0	0	0	0	0	0	0	0	0	1	0	0	0	0	1	2	1	0	0	0	1	0	1	0	1	0	0	0	1	0	0	1	0	0	0	0	1	1	0	0	0	1	0
CGGCGTCG	1	1	0	0	0	1	0	1	2	1	0	1	0	1	0	0	0	1	1	1	1	0	0	0	2	0	0	2	0	1	0	0	1	0	1	0	0	1	1	3	0	1	1	0	0	0	1	0	0
CGCGCGTC	0	0	0	0	0	1	0	0	0	0	0	0	0	0	0	0	0	0	0	1	0	1	1	1	0	0	0	0	1	0	0	0	0	0	0	1	0	0	0	0	1	2	0	0	0	2	0	0	0
GCGAGCGC	0	0	1	0	0	0	1	0	0	0	0	0	0	0	0	0	0	0	0	0	0	0	0	0	0	0	0	0	0	0	2	1	1	2	1	0	0	1	1	0	0	0	0	0	1	1	1	0	0
CGACGCCG	0	0	1	0	0	0	2	0	0	0	1	2	0	2	1	0	0	2	0	0	1	0	0	0	0	0	1	0	0	1	0	0	0	0	0	1	0	0	0	1	0	0	1	0	1	0	0	0	0
CGCCGACG	0	0	0	1	0	0	0	0	1	0	1	0	0	0	1	0	0	1	1	0	0	1	0	1	0	0	0	0	0	0	0	0	1	0	0	1	2	0	0	0	1	1	1	0	0	0	0	0	0
CCGCGCGC	0	0	1	0	1	0	0	0	0	0	0	0	0	1	0	0	1	0	0	0	0	0	0	0	0	1	0	0	0	0	0	0	0	1	0	0	0	1	0	0	0	0	0	0	1	0	0	1	0
CGTCGACG	0	0	1	0	0	0	0	2	0	1	0	1	0	0	0	1	0	0	0	0	1	0	1	1	1	1	0	2	0	0	0	0	2	0	0	0	0	0	1	0	0	0	1	0	0	0	1	0	1
CGACGTCG	1	0	1	0	0	0	3	0	1	0	0	0	0	0	2	1	0	0	1	0	0	1	0	0	0	0	2	0	0	0	1	0	0	0	0	1	1	0	0	1	0	0	0	1	1	0	0	0	0
CGGCGACG	1	1	1	1	0	0	1	0	0	0	0	0	1	0	0	2	1	1	0	0	0	0	1	1	0	0	0	0	0	1	1	1	0	2	2	1	1	0	0	2	1	0	0	0	0	2	1	1	0
GCGCGTCG	0	0	0	0	1	0	0	0	0	0	0	0	0	1	0	0	1	1	1	0	2	0	0	1	1	0	0	0	0	1	0	2	0	0	0	0	2	0	0	1	0	1	1	0	0	0	0	0	0
CGACGGCG	0	0	0	2	0	0	0	1	1	0	0	0	1	1	0	0	0	2	0	0	0	1	0	0	1	1	0	2	1	1	0	1	0	0	1	0	0	0	0	0	0	0	1	1	1	0	0	0	0
GACGACGC	0	0	0	0	0	0	0	0	0	1	0	1	1	0	0	0	0	1	0	0	0	1	1	1	0	1	1	0	0	0	1	1	1	0	0	0	0	0	0	0	0	0	0	0	1	0	0	0	0
GCGCGCCG	0	2	0	1	1	0	0	0	1	1	0	0	0	0	0	1	0	0	0	0	0	1	0	0	1	0	0	0	0	0	0	0	0	0	0	0	0	0	0	0	0	1	0	0	0	0	1	0	0
TCGCCGCG	0	0	0	1	1	0	0	0	2	1	0	1	1	0	0	0	0	0	0	0	1	0	0	0	0	1	0	2	0	0	0	0	0	0	0	0	0	0	0	1	0	0	0	0	1	0	0	0	0
CGTCGGCG	1	0	0	1	0	0	0	0	1	0	1	0	1	0	0	1	1	0	0	0	1	1	0	0	0	0	2	0	2	1	0	0	1	0	1	0	1	1	0	0	1	0	1	2	1	0	0	0	0
CGCGCTCG	0	1	0	0	0	0	0	0	0	0	0	0	0	0	1	0	0	0	0	0	0	0	0	0	1	1	1	0	0	1	0	0	0	0	1	1	1	1	0	0	0	0	1	0	0	0	0	0	0
GACGACGA	0	0	0	0	0	0	1	0	0	0	0	0	0	0	0	1	0	0	0	0	0	0	1	0	0	0	0	0	0	1	1	1	1	0	0	0	0	1	1	1	0	0	0	0	0	0	0	0	0
CGACGCGC	0	0	0	0	1	0	0	0	0	0	0	1	0	0	0	0	0	0	3	0	0	0	1	2	0	0	1	0	0	0	0	0	1	0	0	0	0	0	1	0	0	0	0	0	0	0	1	0	0
GCGCGCGT	0	0	0	0	1	1	0	0	0	0	0	0	0	0	0	0	0	0	1	0	1	1	1	0	0	0	0	1	0	0	0	0	0	0	0	0	0	0	1	0	0	0	0	0	2	0	0	0	0
CGCGACGA	0	0	1	0	0	0	0	0	0	0	0	0	0	0	0	1	0	0	0	0	1	0	0	0	1	0	0	0	1	0	0	0	0	0	0	0	0	0	0	1	0	0	0	1	0	1	1	0	0
CGTCGCCG	0	0	0	2	1	0	1	0	0	2	0	0	1	0	1	0	0	0	0	0	0	0	0	2	0	0	1	1	1	0	1	0	0	1	0	0	1	2	2	0	0	1	0	0	2	0	0	0	0
GCGCGCGA	0	1	0	0	2	1	0	0	0	0	1	0	0	0	0	1	0	0	0	0	0	0	0	0	0	0	0	0	0	1	0	0	1	0	0	1	0	0	0	1	1	0	0	0	0	0	0	0	0
GCGCGACG	0	0	0	0	0	0	1	0	0	0	0	0	0	0	0	0	0	0	0	1	0	0	1	1	0	0	0	0	0	0	0	0	0	0	0	0	0	0	1	0	0	0	1	0	0	0	0	0	0
GCGCCGCG	0	0	1	0	0	0	0	0	0	0	0	0	0	0	0	0	0	1	0	0	0	0	0	0	0	1	0	0	1	0	1	0	1	1	2	0	0	0	0	0	0	0	0	0	0	0	1	1	0
CGCTCGCG	0	0	1	0	0	0	0	0	0	0	0	0	0	0	0	0	0	0	0	0	0	0	0	0	0	0	0	1	0	1	0	1	0	0	0	0	0	0	2	1	0	0	0	0	0	0	0	0	0
CGCGTCGC	0	1	0	0	0	1	0	0	0	0	0	0	0	0	0	0	0	1	1	1	0	3	0	0	1	0	0	0	0	0	0	0	2	0	0	0	1	2	0	0	0	0	0	1	0	0	0	1	0
GCCGCCGC	0	0	1	0	0	2	0	1	1	0	0	0	1	1	0	0	0	0	0	0	0	0	0	2	0	0	1	0	0	1	0	1	0	0	0	1	0	0	0	0	0	0	0	2	3	0	1	0	0
CGGCGCCG	1	1	1	0	0	0	0	0	0	0	0	0	0	0	0	1	0	1	0	2	0	0	0	2	0	0	0	0	1	0	0	0	1	0	0	1	0	0	0	2	0	1	1	0	0	1	3	0	1
TCGTCGCG	2	0	2	0	0	0	0	0	0	0	0	0	0	0	0	0	0	0	1	1	2	1	0	0	0	0	0	1	0	1	0	0	0	0	0	0	0	0	0	0	0	1	0	0	0	0	1	0	0
CGGCGGCG	1	0	0	1	1	1	0	0	0	1	0	1	1	0	0	0	3	0	1	0	1	2	0	0	0	0	0	0	1	1	2	1	1	0	0	0	0	0	1	1	0	0	0	1	0	0	0	0	0
CGCCGTCG	1	0	0	0	0	0	0	0	0	0	1	0	1	0	0	1	0	0	0	0	0	0	1	0	0	1	2	0	0	1	1	0	0	0	1	0	0	2	0	0	0	0	1	0	0	0	0	0	1
CGCGCGCC	1	0	1	0	0	0	0	1	1	0	0	1	0	0	1	0	0	0	0	0	1	0	0	0	0	0	0	0	0	0	0	0	0	0	0	0	0	0	0	0	0	0	0	0	0	2	0	0	0
GCCGCGCG	1	0	0	0	0	0	0	0	0	0	0	0	0	0	0	0	0	0	0	0	0	0	0	0	0	0	0	0	0	0	0	0	1	0	0	0	1	0	0	0	0	0	0	1	0	0	1	0	0
GCGTCGCG	0	1	1	1	0	0	1	0	0	1	1	0	0	0	0	0	0	0	1	1	1	0	2	0	0	1	0	0	0	0	0	0	0	1	1	0	1	1	0	0	0	0	1	0	0	0	1	1	0
CGCGGCGA	0	1	0	0	0	0	0	0	0	0	0	0	0	1	0	2	1	0	0	0	1	0	0	1	1	0	0	0	1	1	0	0	0	0	0	1	0	0	0	0	2	0	0	0	1	1	1	0	0
GCGCGGCG	1	0	0	0	0	0	1	0	0	0	0	0	1	0	1	0	0	1	0	0	0	0	0	0	0	0	0	1	0	1	0	1	0	0	1	2	1	0	1	0	1	0	0	0	0	0	0	0	0
CCGCCGCG	0	0	0	0	0	0	0	0	0	0	0	0	1	0	0	0	0	0	0	0	0	0	0	0	1	1	0	0	0	0	1	0	1	1	0	0	0	0	0	0	0	0	1	0	2	1	0	1	0
CGAGCGCG	0	0	0	1	0	0	0	0	0	0	0	1	0	0	0	0	1	0	0	1	0	0	0	0	0	0	0	0	0	1	0	2	0	1	0	0	0	1	0	0	0	0	0	0	0	0	1	1	0
ACGCCGCG	0	0	1	0	0	1	0	0	0	0	0	0	0	0	0	2	0	0	0	1	0	1	0	0	0	0	0	0	0	0	0	0	0	0	0	0	0	0	0	0	0	0	0	0	0	0	0	0	0
ACGACGAC	0	0	0	0	0	0	0	1	0	0	0	0	0	0	0	1	0	0	0	0	0	0	0	1	0	0	0	0	1	0	1	0	0	1	0	0	0	0	1	1	1	0	1	0	0	0	0	0	0
[truncated: 111 more columns]
