# Supplementary material for: Genome-Wide Comparative Analyses of Polyadenylation Signals in Eukaryotes Suggest a Possible Origin of the AAUAAA Signal
Source: Int J Mol Sci. 2019 Feb 22;20(4):958. doi: 10.3390/ijms20040958 (PMC6413133; doi:10.3390/ijms20040958)
Supplement: Supplementary file 1 [file ijms-20-00958-s001.zip › ijms-444287 suppl final/Appendix Figures and Tables-revised/Table S6_Red alga.xlsx]

## Sheet: Triplet
Top 50 triplets in the FUE region in Red alga (C. merolae)
	-200	-199	-198	-197	-196	-195	-194	-193	-192	-191	-190	-189	-188	-187	-186	-185	-184	-183	-182	-181	-180	-179	-178	-177	-176	-175	-174	-173	-172	-171	-170	-169	-168	-167	-166	-165	-164	-163	-162	-161	-160	-159	-158	-157	-156	-155	-154	-153	-152
GCG	7	10	4	5	8	9	3	6	3	1	6	6	3	7	5	3	5	4	2	6	12	9	6	1	2	4	0	2	2	8	3	7	3	4	5	2	5	6	5	3	4	6	5	3	6	4	5	7	7
CGC	5	7	5	0	3	6	4	5	2	1	5	5	7	2	5	3	2	6	6	6	4	8	5	3	6	4	4	7	2	5	6	2	4	3	2	3	4	5	4	1	3	5	4	3	5	4	3	7	5
UGC	4	1	2	5	4	4	4	0	4	6	2	2	4	5	6	4	7	4	7	4	6	6	4	4	6	7	4	4	7	3	6	2	3	4	6	5	4	4	4	3	6	2	4	2	3	5	5	4	2
GCA	3	4	3	6	3	2	8	5	4	3	2	3	3	4	1	4	5	3	6	4	4	0	7	5	5	6	9	5	8	3	4	8	2	8	3	5	2	6	4	3	0	4	5	4	4	3	2	5	4
AGC	4	3	5	1	3	3	5	3	2	6	4	7	3	2	5	5	2	2	3	7	2	7	3	4	4	3	2	3	5	3	2	5	6	2	2	1	6	1	1	1	4	2	1	8	2	1	5	4	3
UCG	2	5	2	1	3	3	1	2	2	3	2	4	3	3	4	3	3	7	7	1	3	3	4	5	3	2	2	5	1	5	2	4	6	2	2	3	2	6	3	3	1	4	3	2	3	3	1	5	1
CUG	2	4	6	4	3	1	4	5	3	3	5	4	3	6	4	1	6	4	6	6	3	1	3	3	4	2	4	6	2	3	1	6	4	7	3	3	1	3	6	4	3	3	3	1	3	2	4	4	2
GCU	5	1	2	3	0	1	4	5	1	6	4	3	6	2	1	7	4	4	6	4	3	3	2	2	1	2	2	2	4	3	3	5	4	1	1	3	1	5	5	3	3	3	0	2	1	5	4	4	2
GAA	3	2	4	4	3	2	5	11	3	5	4	4	2	3	5	3	5	1	3	1	1	3	3	3	1	3	2	4	5	3	4	1	1	2	3	1	5	4	4	3	7	7	6	2	6	3	5	2	0
CGA	3	5	6	6	4	4	7	3	3	4	3	2	5	4	3	4	0	7	2	3	8	5	4	3	1	2	2	2	5	1	2	2	2	3	5	1	5	3	3	2	3	4	5	3	1	6	3	1	6
CGU	1	3	3	4	2	1	1	2	4	1	4	1	2	4	2	4	1	1	3	2	1	6	2	5	6	4	3	2	2	2	9	4	4	5	2	7	1	0	3	3	2	0	3	8	3	4	1	3	3
CAG	1	2	2	3	1	6	4	3	3	4	6	2	0	6	3	0	4	6	4	2	5	2	3	2	2	2	4	4	5	5	5	3	5	2	3	1	4	3	2	6	4	1	7	1	3	2	2	3	2
ACG	5	2	5	4	2	2	5	4	3	6	2	3	4	4	1	1	5	2	3	4	4	1	5	4	2	3	5	4	6	7	1	2	3	4	3	4	1	3	3	4	2	4	3	5	4	1	3	3	4
UUG	1	2	2	4	3	3	4	1	4	2	1	1	5	5	0	3	5	4	3	2	3	1	3	4	3	2	3	1	0	5	5	5	3	3	3	2	4	4	1	6	5	6	3	2	1	7	2	4	2
CGG	2	1	6	3	4	6	3	5	3	4	2	2	1	1	7	1	6	1	3	3	3	3	5	6	3	1	7	2	4	4	3	0	4	4	4	2	1	4	5	4	4	0	4	1	4	3	3	0	1
GAG	1	5	2	4	4	5	2	2	4	3	4	6	2	4	4	2	2	1	4	1	4	2	4	1	8	1	5	3	2	1	5	2	3	4	2	4	3	2	2	4	3	1	5	3	2	2	3	2	5
GGA	4	3	4	1	3	3	5	4	3	1	6	5	2	3	3	3	1	3	0	4	2	3	1	5	3	4	5	6	1	5	1	2	2	2	0	3	1	3	2	4	8	4	2	4	5	1	1	5	2
GUU	3	0	3	4	3	1	1	3	4	5	1	7	4	1	3	6	4	1	2	2	3	1	6	2	2	3	3	2	2	0	3	5	7	2	4	4	5	2	3	2	6	2	4	1	6	4	2	3	2
GUG	4	3	1	2	3	4	2	4	4	3	2	2	6	4	1	3	3	4	2	6	3	4	3	1	4	1	3	2	2	3	1	4	1	2	5	3	4	1	5	3	3	0	5	0	7	1	4	2	5
UGG	4	3	3	2	5	4	1	5	2	5	6	3	2	4	5	0	2	6	3	2	6	1	2	1	0	2	1	0	1	3	3	1	5	1	5	3	6	2	4	8	5	1	3	2	2	5	3	5	3
GGC	2	3	3	5	3	4	5	3	4	3	3	2	3	2	3	4	2	7	3	4	0	4	1	2	1	0	3	4	2	1	6	1	1	2	6	2	4	7	1	2	4	5	1	1	4	3	5	1	5
UGA	4	1	1	3	1	2	3	2	2	4	1	0	1	8	3	1	0	2	2	2	2	3	2	4	2	3	3	3	2	1	2	4	3	2	1	3	0	2	3	2	3	4	2	3	1	3	1	2	3
AAG	3	3	1	2	3	0	3	3	9	6	5	1	4	4	3	3	0	2	1	2	3	2	3	2	5	2	2	1	2	2	2	4	2	1	1	6	1	6	2	1	2	3	3	3	2	4	3	6	0
UUC	4	6	3	1	4	3	2	1	3	2	3	6	1	2	3	1	4	5	3	0	2	6	3	2	2	3	3	1	4	4	1	5	4	4	2	2	1	1	1	1	1	3	0	4	3	1	3	1	5
CUC	1	1	1	5	3	2	3	1	3	0	2	3	1	3	1	0	3	2	1	3	2	2	3	2	1	2	1	2	6	2	4	3	2	1	3	0	5	3	1	1	1	1	1	0	3	1	3	0	5
GAU	1	3	3	2	2	1	3	2	3	1	1	3	2	0	3	2	3	0	2	2	5	4	2	4	2	0	4	4	4	3	1	2	4	0	2	2	0	0	4	5	0	2	3	2	5	3	1	1	3
CCG	1	3	3	3	4	1	5	0	2	4	0	2	1	3	3	2	2	1	1	5	3	3	2	6	4	7	7	2	3	2	2	1	4	3	3	3	4	0	1	2	2	2	4	3	6	2	2	1	0
GCC	3	1	5	1	1	1	1	2	3	2	4	2	4	4	4	5	3	2	4	5	2	0	10	5	5	5	3	4	5	2	2	2	1	1	3	6	3	2	3	1	2	4	4	1	3	2	4	2	3
AUG	0	1	2	2	2	3	1	2	5	3	0	3	5	1	0	3	1	2	0	2	1	4	1	1	4	4	0	2	4	2	1	2	2	4	2	4	2	3	4	3	2	2	0	3	3	3	4	1	2
CAC	3	4	2	2	7	1	3	3	4	2	0	2	4	0	2	1	2	3	1	4	1	4	2	3	2	3	4	3	3	1	1	2	2	1	5	2	4	3	1	0	1	0	2	4	1	4	3	0	2
GAC	1	4	2	1	4	2	2	3	2	1	2	1	3	2	3	3	0	0	4	2	1	5	3	1	2	3	2	3	3	4	1	0	4	2	2	1	2	1	2	1	2	5	4	3	0	0	3	2	1
GGU	2	0	1	3	3	2	1	1	5	4	6	5	2	1	3	5	4	1	4	1	3	4	2	4	3	0	1	0	0	4	0	6	1	4	2	4	3	5	2	6	2	6	1	2	3	3	1	1	0
AGA	3	2	0	3	2	4	3	3	3	2	4	2	1	0	2	2	1	2	2	2	2	1	2	2	1	4	4	3	3	4	0	4	2	2	2	3	1	4	5	4	1	6	1	3	2	2	2	1	3
UGU	3	2	4	1	2	1	3	4	4	0	2	3	3	2	2	0	1	3	2	3	2	0	2	1	1	3	1	3	1	1	2	1	6	3	4	2	2	3	0	2	2	6	2	5	0	1	4	3	3
GUC	3	5	1	2	2	2	2	0	0	6	4	2	2	3	2	2	2	2	1	2	1	2	4	0	2	3	2	0	3	0	3	4	2	4	5	1	4	2	2	0	3	2	1	2	1	2	3	1	2
AGG	1	0	4	1	3	2	1	4	1	5	4	3	2	3	3	4	3	1	2	0	2	1	3	2	0	7	0	4	1	1	2	3	0	5	2	1	5	1	4	2	5	1	3	7	1	2	1	2	3
AAC	3	4	5	2	2	3	3	3	5	2	3	3	2	1	1	3	4	3	1	2	1	2	1	2	2	3	3	3	5	2	7	4	3	3	2	3	1	4	3	2	1	2	6	1	2	4	0	3	0
CAA	1	5	4	1	3	2	1	4	6	2	3	2	2	1	4	0	2	0	2	3	4	3	0	2	5	1	2	2	3	6	4	0	4	0	4	1	4	1	2	0	2	1	1	3	1	0	2	1	4
CUU	2	1	2	3	1	1	1	3	2	1	1	1	2	3	3	3	1	2	3	1	3	2	0	2	2	1	0	1	0	5	4	2	2	2	1	2	1	2	5	2	1	1	4	0	1	2	3	5	8
UCU	3	4	6	1	3	2	1	2	1	1	2	2	4	1	1	2	2	2	3	1	1	1	3	1	0	1	4	1	1	3	5	1	4	3	4	3	2	3	3	0	1	2	0	1	1	3	2	3	0
AUC	4	2	1	0	2	1	2	1	1	1	2	0	1	3	1	4	0	3	2	3	2	0	2	2	2	1	1	3	0	3	1	0	3	2	1	1	2	3	0	3	5	1	2	2	1	3	3	2	3
CCA	2	2	0	6	3	2	0	4	0	1	2	5	1	4	1	3	5	4	3	4	1	4	1	4	3	2	0	1	0	2	4	3	2	1	2	5	4	0	1	3	1	3	1	2	1	4	0	1	3
CAU	1	2	0	1	4	1	2	3	2	1	0	0	5	0	3	1	3	3	3	1	1	0	1	3	3	2	5	4	0	1	1	3	3	2	0	3	4	3	5	3	1	0	2	0	4	3	2	2	3
UCC	1	2	3	2	1	2	2	2	0	0	4	2	3	1	6	1	1	0	2	2	2	2	2	5	3	1	1	0	1	2	1	3	1	4	3	1	0	1	1	1	2	1	3	1	3	1	2	1	0
UUU	2	3	0	1	3	2	0	0	2	1	4	2	1	3	3	3	5	3	1	2	3	1	2	3	2	1	1	1	3	2	1	1	1	2	1	2	2	1	2	4	3	1	1	2	3	1	2	1	0
ACC	1	3	4	2	2	4	1	3	1	2	1	0	0	0	0	3	3	3	4	1	2	1	3	1	1	2	1	2	0	2	3	2	1	1	5	6	0	0	6	1	1	1	4	3	2	2	2	1	0
UCA	4	1	3	1	2	4	4	3	0	3	1	3	1	0	0	1	1	0	0	3	2	1	2	1	0	3	2	1	3	3	0	1	1	2	2	4	0	2	2	0	1	3	1	0	1	1	2	3	3
AGU	3	0	2	2	2	1	2	1	2	3	2	4	3	1	5	2	1	2	3	2	2	4	0	2	0	2	1	2	0	1	4	0	2	3	2	2	0	2	2	0	1	1	1	1	3	3	1	3	3
AAA	2	0	2	3	0	3	1	2	4	4	2	2	1	0	0	3	1	3	2	0	2	1	3	3	0	1	2	2	2	5	3	4	0	1	1	1	1	0	1	3	0	5	3	2	3	1	5	0	3
GUA	1	2	0	2	2	2	0	0	0	1	2	3	1	2	2	1	2	0	2	2	1	1	1	3	4	3	1	2	0	0	1	2	1	5	1	2	2	1	0	2	0	3	2	4	2	2	2	1	1
[truncated: 121 more columns]

## Sheet: Tetramer
Top 50 tetramers in the FUE region in Red alga (C. merolae)
	-200	-199	-198	-197	-196	-195	-194	-193	-192	-191	-190	-189	-188	-187	-186	-185	-184	-183	-182	-181	-180	-179	-178	-177	-176	-175	-174	-173	-172	-171	-170	-169	-168	-167	-166	-165	-164	-163	-162	-161	-160	-159	-158	-157	-156	-155	-154	-153	-152
UGCG	3	1	0	2	2	1	1	0	0	3	2	1	2	3	0	2	1	0	0	3	5	3	0	1	3	0	2	1	4	1	0	1	0	2	1	3	1	3	2	1	2	2	2	2	2	2	4	2	1
GCGC	3	2	0	0	1	2	3	1	1	0	3	4	1	1	2	0	3	2	1	1	3	3	1	1	0	0	0	0	1	3	1	3	0	0	2	0	2	3	0	0	2	2	0	2	1	1	4	4	0
GCAG	0	1	1	0	2	1	3	0	1	2	0	0	2	1	0	1	2	1	0	2	2	0	2	0	1	3	3	4	4	3	1	5	1	2	0	2	1	1	3	3	0	2	1	1	0	2	2	1	3
GCUG	2	1	0	1	0	0	3	1	1	4	2	2	3	1	1	4	3	2	4	2	1	2	2	1	1	2	1	1	1	1	1	2	2	0	1	1	0	3	2	1	2	0	0	1	0	2	0	1	1
AGCG	0	0	1	0	3	2	1	0	0	2	2	0	2	1	1	1	2	0	1	4	1	0	0	1	0	0	0	0	0	2	1	1	3	1	0	0	2	0	0	1	2	1	1	3	1	0	1	1	3
GCGU	2	1	1	0	1	1	0	3	0	0	1	1	0	2	2	0	0	1	1	1	2	0	2	0	2	0	0	0	0	3	2	0	0	1	2	1	0	0	2	1	0	0	5	0	0	0	1	1	5
CGCU	1	2	1	0	0	2	1	0	1	1	2	1	2	0	3	1	1	2	1	0	1	1	1	1	1	1	0	3	0	1	1	0	1	0	0	1	1	2	0	1	0	0	1	1	1	2	1	0	1
GAGC	1	3	0	1	3	1	0	0	1	1	1	2	1	2	0	2	1	0	3	0	3	1	1	1	2	1	1	2	1	0	4	2	0	2	0	2	0	0	0	2	1	0	2	2	0	1	1	0	2
GCAC	1	1	0	4	0	1	2	2	1	0	1	1	0	0	1	0	1	1	4	0	2	0	3	2	2	2	1	1	1	0	1	0	0	3	1	1	0	1	0	0	0	2	3	1	3	0	0	1	0
GCGG	0	3	1	3	4	1	1	1	1	1	1	0	0	3	0	3	0	1	1	1	3	3	2	0	0	2	0	0	1	1	0	3	2	1	0	0	2	2	2	0	0	3	0	1	3	2	0	0	1
GCGA	3	4	2	2	1	5	0	1	1	0	1	1	2	1	1	0	1	0	0	3	4	3	1	0	0	2	0	2	0	1	0	1	1	2	1	1	1	1	1	2	2	1	0	0	2	1	0	2	1
CGCG	5	1	2	1	1	0	1	1	0	0	1	2	2	0	0	1	0	1	2	3	3	1	1	0	0	0	0	1	2	0	3	1	0	1	0	1	1	0	1	2	1	1	0	0	0	1	1	4	3
CAGC	0	1	1	2	0	4	3	1	2	1	3	1	0	2	2	0	1	1	3	0	3	1	2	2	0	1	1	3	2	2	0	3	2	0	1	1	1	0	1	1	0	0	3	0	0	1	1	1	0
UUGC	0	0	1	0	2	3	0	1	2	1	0	1	3	2	0	3	0	3	3	2	3	1	3	2	1	0	1	1	0	1	1	0	2	1	2	0	1	1	0	3	1	2	1	1	0	3	0	1	0
CGCA	0	2	1	0	1	4	1	1	1	0	2	0	1	1	0	1	0	2	0	3	0	1	2	0	1	2	1	2	0	2	3	0	2	2	0	0	3	2	2	0	1	2	3	1	2	0	1	1	0
CUGC	1	1	2	2	1	0	0	0	1	1	2	2	0	2	3	0	2	2	1	2	1	0	0	2	2	2	1	3	1	1	0	1	1	2	1	1	0	1	2	0	0	1	0	0	3	0	1	1	0
GGAA	2	2	2	0	0	1	3	2	2	0	1	2	1	1	1	2	1	0	0	1	0	1	0	1	1	1	1	1	1	2	0	0	0	0	0	2	1	1	0	3	4	2	0	3	2	0	0	0	2
GCUC	1	0	1	2	0	1	1	3	0	0	1	0	1	1	0	2	0	0	1	1	1	1	0	0	0	0	1	1	2	2	1	0	0	1	0	1	1	0	1	0	1	1	0	1	1	3	0	0	0
CUGG	1	2	2	2	2	0	1	1	1	1	2	1	1	1	0	1	1	0	1	3	1	0	1	0	1	0	0	1	1	2	0	3	1	4	1	2	0	1	3	4	0	2	0	0	0	2	1	1	0
AGCA	3	1	4	1	0	1	3	2	0	1	0	3	0	0	3	2	0	2	1	1	0	4	1	1	3	1	0	2	1	0	1	1	3	0	1	0	2	0	0	0	1	1	0	3	1	0	2	3	0
UGCA	1	0	0	2	1	2	1	0	2	1	0	0	1	0	1	0	2	0	3	0	0	1	1	2	2	6	1	1	2	1	3	1	3	0	1	1	0	1	1	0	2	0	1	0	0	1	0	0	0
GUGC	0	1	1	2	0	1	0	2	1	0	0	0	2	1	1	3	1	2	0	1	1	2	1	1	3	0	2	2	0	2	0	1	0	1	1	1	1	0	1	2	0	0	1	0	1	0	1	0	1
CGUC	1	1	1	0	1	0	0	0	2	1	1	0	1	0	1	1	1	0	0	0	0	3	0	1	3	1	0	0	0	1	2	2	0	2	0	1	0	0	0	2	1	0	1	1	1	2	0	0	0
CGAG	1	2	3	1	1	1	1	2	1	1	1	0	3	2	1	1	0	2	0	0	2	1	0	2	0	0	0	0	0	1	2	0	1	2	3	1	2	1	0	2	0	0	1	0	0	1	1	0	1
ACGC	3	1	1	1	1	0	0	1	0	3	0	1	1	3	0	0	1	1	0	1	2	1	2	3	2	1	3	1	1	3	0	0	2	1	1	3	1	0	2	2	1	1	0	1	2	0	0	0	3
GAAA	0	0	1	0	1	0	2	3	1	2	2	1	0	0	2	0	2	1	1	0	0	1	2	0	0	1	0	0	2	1	1	0	0	0	0	0	0	0	3	0	3	0	3	1	2	2	0	2	0
GUUG	0	0	1	2	1	1	1	2	1	1	0	4	2	0	0	2	0	0	0	1	0	1	2	1	0	1	1	0	2	0	1	2	2	1	2	2	2	1	2	1	5	2	0	1	2	0	0	1	1
UCGC	0	0	0	0	2	2	0	0	0	0	2	1	0	0	0	2	1	2	4	0	1	1	0	1	2	1	1	1	0	1	0	1	0	1	0	0	1	1	1	0	0	1	2	1	1	1	1	2	0
UCGU	1	1	0	0	0	0	0	0	0	1	0	1	2	0	2	1	0	2	1	0	1	0	2	2	0	0	1	0	0	4	1	2	4	1	2	0	0	2	1	0	0	1	0	1	2	1	0	1	0
CUCG	0	0	0	2	1	1	0	0	0	0	1	0	0	2	0	0	2	1	0	1	0	2	0	2	0	0	0	0	1	0	1	2	0	1	0	0	2	1	1	0	1	0	0	0	0	0	0	0	2
GACG	1	2	0	0	0	0	0	1	0	0	1	0	0	0	0	2	0	0	2	2	1	3	1	0	1	1	0	2	2	1	0	0	1	2	1	0	2	0	0	1	2	1	2	1	0	0	1	2	0
GGCG	1	2	2	5	3	1	3	2	1	1	1	0	1	1	2	1	1	1	3	2	0	2	0	0	1	0	0	0	2	0	3	0	1	1	1	1	2	2	0	0	1	1	0	1	1	1	1	0	2
CGUU	0	1	1	2	0	1	0	1	2	0	2	0	0	2	1	1	0	0	0	1	0	3	1	1	1	1	1	1	0	1	3	2	2	2	1	2	0	0	2	1	1	0	0	4	1	0	0	1	2
CGAA	0	1	2	1	2	1	4	0	1	0	1	0	1	0	1	2	0	2	0	0	1	2	2	0	0	1	1	1	1	0	0	1	0	0	1	0	2	1	2	0	2	1	1	1	0	3	1	0	0
UGCU	0	0	2	0	1	1	2	0	1	1	0	1	0	0	2	1	3	1	2	1	1	0	0	0	0	1	0	1	1	1	2	0	0	1	1	0	2	0	1	1	0	0	0	0	1	2	1	2	0
CCGC	1	2	0	2	2	0	2	0	0	2	0	1	0	1	2	0	0	1	1	2	2	0	0	1	0	2	4	0	3	1	1	0	2	0	0	2	1	0	0	1	2	0	1	1	2	1	2	0	0
AACG	1	2	2	1	0	3	1	2	2	1	2	2	1	1	0	2	1	2	1	0	0	1	0	0	1	1	2	2	2	0	2	2	2	1	1	1	0	2	3	0	0	2	2	0	1	1	0	2	0
UGGA	1	0	0	1	1	2	1	1	1	1	3	1	1	0	1	0	0	0	1	1	3	0	1	0	0	1	0	0	0	1	1	1	2	0	1	0	2	0	1	4	1	0	0	0	1	1	2	1	1
GAAC	3	2	2	1	2	0	1	3	0	1	0	0	1	1	3	0	3	0	1	0	0	0	0	0	1	2	1	4	1	1	1	1	1	1	1	0	3	2	1	0	2	5	1	0	3	0	2	0	0
ACGA	1	0	1	2	1	0	1	1	1	2	1	2	1	1	0	0	2	1	2	2	1	0	1	1	0	0	1	0	1	1	1	1	1	2	0	1	0	1	0	0	1	1	1	1	2	1	1	2	0
UGAA	0	1	0	2	0	2	2	1	1	3	0	0	1	4	1	1	0	0	0	0	0	0	0	0	1	0	1	3	0	0	1	0	2	2	0	1	0	1	0	1	1	2	0	1	0	1	1	0	1
AAGC	2	1	0	0	0	0	0	1	3	2	2	0	1	0	2	0	0	2	1	1	1	1	1	1	1	0	1	0	0	0	1	0	0	0	0	3	0	1	0	1	0	0	1	0	0	3	1	2	0
GAUG	1	1	2	1	0	1	1	1	1	0	1	1	0	0	1	1	0	0	1	0	2	1	0	2	1	0	0	3	2	1	1	0	3	0	1	1	0	0	2	2	0	0	1	1	0	1	0	0	0
AUGC	0	0	1	0	1	0	0	1	2	0	0	1	0	1	0	1	1	0	0	1	1	1	0	1	1	2	0	1	2	2	1	1	1	2	1	2	2	2	0	1	1	1	0	2	1	2	2	0	0
AUCG	2	1	0	0	0	0	1	1	1	0	1	0	0	0	0	3	0	3	1	1	1	0	1	1	0	0	1	1	0	1	0	0	1	1	1	0	1	1	0	0	2	1	2	1	1	0	2	0	1
GUUU	1	0	2	1	1	0	0	0	1	1	0	2	0	1	3	2	1	0	2	1	0	0	3	0	1	0	1	0	0	0	0	0	2	0	1	0	2	0	1	1	1	0	1	0	1	1	0	0	0
UUCG	2	1	1	1	1	0	0	1	2	1	1	2	1	1	2	0	4	2	0	0	1	2	1	0	0	0	2	0	2	1	1	1	1	0	1	2	1	0	1	1	0	1	0	1	2	0	2	0	2
GCAA	2	2	1	0	1	0	2	2	2	1	1	1	1	0	0	1	0	0	2	2	0	0	1	1	1	0	1	0	2	0	0	3	0	3	1	1	1	2	0	0	0	0	1	0	0	0	0	2	0
GGUG	0	0	0	0	2	1	1	0	1	1	1	3	1	0	3	2	4	1	3	1	2	1	0	2	0	0	1	0	0	1	0	1	0	2	0	1	1	3	1	2	0	3	0	2	1	1	1	0	0
CAAG	1	1	1	1	0	1	1	1	2	1	0	1	2	1	2	0	1	0	2	1	0	1	0	1	2	1	0	1	1	1	1	0	1	0	2	0	4	0	1	0	1	0	0	1	1	0	2	0	1
[truncated: 120 more columns]

## Sheet: Pentamer
Top 50 pentamers in the FUE region in Red alga (C. merolae)
	-200	-199	-198	-197	-196	-195	-194	-193	-192	-191	-190	-189	-188	-187	-186	-185	-184	-183	-182	-181	-180	-179	-178	-177	-176	-175	-174	-173	-172	-171	-170	-169	-168	-167	-166	-165	-164	-163	-162	-161	-160	-159	-158	-157	-156	-155	-154	-153	-152
UGCGU	0	0	0	1	0	0	0	0	0	1	0	0	1	1	0	0	0	0	0	1	0	2	0	1	0	0	0	0	1	1	0	0	0	2	1	0	0	2	1	0	0	2	0	0	0	0	0	1	0
GAGCG	0	0	0	1	2	1	0	0	0	1	0	1	0	1	0	2	0	0	3	0	0	0	0	0	0	0	0	0	0	0	0	0	0	0	0	1	0	0	0	1	1	0	1	1	0	0	1	0	0
UUGCG	0	0	1	0	1	1	0	0	2	1	0	1	1	0	0	1	0	0	3	2	1	0	1	2	0	0	0	0	0	0	0	0	1	1	1	0	1	1	0	1	1	1	1	1	0	3	0	1	0
UGCAG	0	0	0	1	0	1	0	0	2	0	0	0	0	0	1	0	1	0	2	0	0	0	0	1	2	1	1	1	2	0	3	1	1	0	1	1	0	1	1	0	1	0	0	0	0	1	0	0	0
CGCUG	1	0	0	0	0	1	0	0	0	1	2	0	1	0	1	1	1	1	1	0	0	1	1	1	1	1	0	1	0	1	1	0	0	0	0	0	1	2	0	0	0	0	1	0	0	0	0	0	1
UGCGC	0	0	0	0	1	1	0	0	0	1	2	1	1	1	0	1	1	0	0	0	2	0	0	0	0	0	0	0	2	0	0	0	0	0	0	1	1	0	0	0	1	0	1	0	1	2	2	0	0
GCUGC	0	1	0	1	0	0	0	1	0	2	1	0	0	1	0	2	2	0	1	1	0	0	2	0	1	1	1	0	1	0	0	1	1	0	1	0	0	2	0	0	1	0	0	1	0	1	0	0	0
GAACG	2	0	1	0	2	0	1	1	0	0	0	0	1	0	2	0	2	0	0	0	0	0	0	0	1	1	1	1	0	0	1	0	1	0	0	0	2	2	0	0	2	2	0	0	1	0	2	0	0
GCAGC	0	0	0	0	2	0	1	0	1	0	0	0	0	1	0	1	0	1	0	1	1	0	2	0	1	1	2	1	2	0	1	2	0	1	0	1	0	0	1	0	0	2	0	0	0	1	0	0	2
GCUGG	1	0	0	0	0	0	0	0	1	1	1	1	1	0	1	0	0	1	3	1	0	1	0	1	0	0	0	1	0	0	0	1	1	0	0	0	0	0	2	0	1	0	0	0	0	0	0	0	1
GCACG	0	0	0	1	0	0	0	2	1	0	1	0	0	0	0	0	0	1	2	0	1	0	2	1	1	1	0	0	0	0	0	0	0	0	0	0	0	0	0	0	0	1	2	0	2	0	0	0	0
GAUGC	0	0	0	1	0	0	1	0	0	0	1	0	0	0	0	1	0	0	0	0	1	0	0	1	0	0	0	2	2	1	1	0	2	0	1	1	0	0	0	1	0	0	0	0	0	1	0	0	0
CGCAG	0	1	0	0	1	1	0	0	0	0	0	0	0	0	0	1	0	0	0	2	0	1	0	0	0	2	0	1	0	0	0	0	1	0	0	0	1	1	2	0	0	0	1	0	2	0	1	1	0
GGAAC	2	0	1	0	0	0	1	0	0	0	0	1	0	1	0	2	0	0	0	0	0	0	0	1	1	1	1	0	1	0	0	0	0	0	0	2	1	0	0	1	3	1	0	1	0	0	0	0	0
CGAGC	0	0	1	1	1	0	0	0	1	0	1	0	2	0	1	0	0	1	0	0	1	0	0	0	0	0	0	0	0	1	2	0	1	0	1	0	0	0	0	1	0	0	0	0	0	1	0	0	0
CGCUC	0	1	1	0	0	1	1	0	0	0	0	1	1	0	2	0	0	0	0	0	1	0	0	0	0	0	0	2	0	0	0	0	1	0	0	1	0	0	0	1	0	0	0	1	1	0	0	0	0
GUUGC	0	0	0	1	1	0	1	1	0	0	0	3	0	0	0	0	0	0	0	1	0	1	1	1	0	0	1	0	1	0	0	1	1	1	0	0	1	0	0	0	1	0	0	0	0	0	0	0	1
GCGUC	1	0	0	0	0	0	0	2	0	0	0	1	0	1	0	0	0	0	0	0	1	0	1	0	1	0	0	0	0	1	1	0	0	0	0	0	0	0	2	1	0	0	1	0	0	0	0	0	4
GCUCG	0	0	0	1	0	0	0	0	0	0	0	0	0	0	0	1	0	0	0	0	1	0	0	0	0	0	0	0	0	0	1	0	0	0	0	0	0	0	0	0	0	0	0	0	0	0	0	0	0
CGUUG	0	0	1	0	0	1	0	0	0	0	2	0	0	0	0	0	0	0	0	0	0	2	1	0	1	0	0	1	0	0	2	1	1	2	1	0	0	0	1	1	1	0	0	2	0	0	0	0	1
GCGCU	0	1	0	0	0	0	0	1	1	0	1	1	0	0	0	0	2	0	0	0	0	1	0	0	0	0	0	0	0	1	0	0	0	0	1	0	1	0	0	0	0	1	0	0	1	0	0	1	0
CGUGC	0	1	0	0	0	0	1	0	0	0	0	0	0	1	0	1	0	0	0	0	1	0	0	1	0	1	1	0	1	0	0	0	1	0	0	1	0	0	0	0	0	0	0	1	0	0	0	1	0
UGGAA	0	0	0	0	1	1	1	1	0	0	0	1	1	0	1	0	0	0	1	0	1	0	0	0	0	0	0	0	0	0	0	0	0	0	1	0	1	0	1	2	0	0	0	0	0	0	0	1	0
AGCGG	0	0	1	0	0	0	0	0	0	0	0	0	2	0	1	0	1	0	0	1	1	0	0	0	0	0	0	0	0	0	1	0	1	0	0	0	1	0	0	0	2	0	0	1	1	0	0	0	0
CAGCG	0	0	0	2	0	0	0	0	0	0	0	1	0	0	0	0	0	0	0	0	0	0	0	0	0	0	0	0	2	1	0	2	1	0	0	1	0	0	1	1	0	0	1	0	0	0	0	1	0
UGCUG	0	0	1	0	0	1	1	0	0	1	0	1	0	0	1	0	1	1	0	0	1	0	0	0	0	0	0	0	0	0	0	0	0	1	1	0	1	0	1	1	0	0	0	0	1	0	0	1	0
GAGCA	1	3	0	0	1	0	0	0	0	0	0	0	0	1	0	0	1	0	0	0	2	0	0	1	0	0	1	0	0	0	1	2	0	1	0	1	0	0	0	1	0	0	1	1	0	0	0	0	0
UCGCG	0	0	0	0	0	0	0	0	0	0	2	0	0	0	0	0	0	1	2	0	0	1	0	0	0	0	0	1	0	1	0	0	0	0	0	0	0	0	1	0	0	0	0	0	0	1	1	2	0
AGCGC	0	0	0	0	1	2	0	0	0	1	0	0	0	1	0	1	0	0	1	2	0	0	0	0	0	0	0	0	0	1	0	0	0	1	0	0	1	0	0	0	0	0	1	1	0	0	1	0	1
GUGCG	0	0	0	0	0	0	0	0	0	0	0	0	2	0	0	0	0	0	0	0	1	0	0	0	0	0	1	1	0	0	0	0	0	0	0	1	1	0	0	1	0	0	1	0	1	0	1	0	1
GCGAG	2	1	1	1	0	1	0	0	0	0	0	0	1	0	1	0	0	0	0	1	1	0	1	0	0	0	0	0	0	1	0	1	1	1	1	1	0	0	1	0	0	0	0	0	0	1	0	0	1
CAGCA	0	1	1	0	0	3	2	0	1	0	2	0	0	2	0	0	1	0	1	0	2	0	1	2	0	0	0	1	0	1	0	1	0	0	0	0	0	0	0	0	0	0	1	0	0	1	1	0	0
CGUCG	0	0	0	0	0	0	0	0	0	0	1	0	0	0	0	0	0	0	0	0	0	2	0	1	2	1	0	0	0	1	1	0	0	0	0	0	0	0	0	0	0	0	1	0	0	1	0	0	0
GCGGC	0	1	0	1	2	0	0	1	0	0	1	0	0	0	0	1	0	0	0	0	0	1	0	0	0	0	0	0	0	0	0	1	1	1	0	0	1	1	1	0	0	0	0	0	2	0	0	0	0
GAAAG	0	0	0	0	0	0	2	3	1	0	1	1	0	0	0	0	1	0	0	0	0	0	1	0	0	0	0	0	1	0	0	0	0	0	0	0	0	0	0	0	1	0	1	0	0	1	0	0	0
AGCAC	0	0	3	0	0	0	1	0	0	0	0	0	0	0	0	0	0	2	0	1	0	3	0	1	1	1	0	1	0	0	0	0	1	0	0	0	1	0	0	0	0	1	0	2	0	0	1	0	0
AAGGA	0	0	0	0	1	0	1	0	3	2	1	0	1	0	0	1	0	0	0	0	0	0	0	0	1	0	0	0	0	0	0	0	0	0	0	0	0	1	0	0	0	2	1	0	0	0	0	0	0
UGGCG	1	2	1	0	0	1	0	1	0	1	0	1	0	2	0	0	0	3	2	0	1	0	0	0	0	0	0	0	0	0	0	0	0	0	0	0	0	0	0	0	0	0	1	0	0	1	0	2	0
AUGCG	0	0	0	0	0	0	0	0	1	0	0	0	0	0	0	0	0	0	0	1	1	0	0	1	0	2	0	1	0	0	1	0	0	0	1	0	1	0	0	0	1	1	0	1	0	1	0	0	0
GCGUU	0	0	0	0	1	0	0	1	0	0	0	0	0	1	1	0	0	0	1	0	1	0	0	0	0	0	0	0	0	0	1	0	0	0	0	0	0	0	0	0	0	0	2	0	0	0	1	1	0
GCGCA	1	1	0	0	1	1	0	0	0	0	0	0	0	0	1	0	0	0	0	0	0	1	0	0	0	0	0	0	1	2	0	2	0	0	0	0	1	1	0	0	0	1	0	1	0	1	0	0	0
GGAAA	0	1	0	0	0	0	1	1	1	0	0	0	0	0	0	0	1	0	0	0	0	1	0	0	0	0	0	0	0	1	0	0	0	0	0	0	0	1	0	2	0	1	0	2	1	0	0	0	1
CGCGA	1	0	2	0	1	0	0	0	0	0	0	2	1	0	0	0	0	0	1	1	1	0	0	0	0	0	0	0	0	0	0	0	0	0	0	0	0	0	1	0	0	0	0	0	0	0	0	1	1
UCGUU	1	1	0	0	0	0	0	0	0	1	0	0	1	0	0	0	0	0	0	0	1	0	1	1	0	0	1	0	0	2	1	1	2	1	1	0	0	1	1	0	0	0	0	1	0	0	0	1	0
GCAGA	0	1	0	0	0	0	0	0	0	1	0	0	1	0	0	0	0	0	0	1	0	0	0	0	0	2	1	2	0	3	0	1	0	1	0	1	1	1	1	2	0	0	0	0	0	0	1	0	1
GCCGC	1	0	1	0	0	1	0	0	0	0	0	0	0	2	0	0	0	0	1	1	0	0	0	0	1	2	0	3	1	1	0	0	0	0	0	0	0	0	0	1	0	0	1	0	1	0	0	0	0
GCAAG	0	0	1	0	0	0	1	0	1	0	1	1	1	0	0	0	0	0	1	0	0	0	1	0	1	0	0	0	1	0	0	1	0	2	0	1	0	1	0	0	0	0	0	0	0	0	0	0	0
CUGGU	0	1	1	0	0	0	0	0	0	1	1	0	0	0	0	0	1	0	0	0	0	0	1	0	0	0	0	1	0	1	0	1	0	3	0	0	0	1	0	3	0	1	0	0	0	0	0	0	0
GCAGU	0	0	1	0	0	0	1	0	0	1	0	0	0	0	0	0	0	0	0	0	0	0	0	0	0	0	0	1	2	0	0	1	0	0	0	0	0	0	0	1	0	0	1	1	0	1	0	1	0
ACGCU	2	0	0	0	1	0	0	0	0	1	0	1	0	2	0	0	0	1	0	0	1	0	1	1	1	0	1	0	0	0	0	0	0	0	0	1	1	0	1	0	0	0	0	0	0	0	0	0	1
[truncated: 119 more columns]

## Sheet: Hexamer
Top 50 hexamers in the FUE region in Red alga (C. merolae)
	-200	-199	-198	-197	-196	-195	-194	-193	-192	-191	-190	-189	-188	-187	-186	-185	-184	-183	-182	-181	-180	-179	-178	-177	-176	-175	-174	-173	-172	-171	-170	-169	-168	-167	-166	-165	-164	-163	-162	-161	-160	-159	-158	-157	-156	-155	-154	-153	-152
GCACGC	0	0	0	0	0	0	0	1	0	0	0	0	0	0	0	0	0	1	2	0	1	0	2	1	1	0	0	0	0	0	0	0	0	0	0	0	0	0	0	0	0	0	1	0	0	0	0	0	0
CGAGCG	0	0	1	1	1	0	0	0	1	0	1	0	1	0	1	0	0	1	0	0	0	0	0	0	0	0	0	0	0	0	0	0	0	0	0	0	0	0	0	1	0	0	0	0	0	1	0	0	0
UGCAGC	0	0	0	1	0	1	0	0	0	0	0	0	0	0	1	0	1	0	1	0	0	0	0	1	1	0	0	1	0	0	2	0	1	0	1	0	0	1	0	0	1	0	0	0	0	0	0	0	0
GGAACG	0	0	0	0	0	0	1	0	0	0	0	1	0	0	0	2	0	0	0	0	0	0	0	1	1	1	0	0	0	0	0	0	0	0	0	1	1	0	0	1	0	0	0	0	0	0	0	0	0
UGGCGG	1	2	1	0	0	0	0	1	0	0	0	1	0	2	0	0	0	1	1	0	1	0	0	0	0	0	0	0	0	0	0	0	0	0	0	0	0	0	0	0	0	0	1	0	0	0	0	0	0
GCGCUC	0	1	0	0	0	0	0	0	0	0	1	1	0	0	0	0	0	0	0	0	0	0	0	0	0	0	0	0	0	0	0	0	0	0	1	0	0	0	0	0	0	0	0	0	0	0	0	0	0
GCGAGC	0	0	1	1	0	0	0	0	0	0	0	0	0	0	0	0	0	0	0	1	0	0	0	0	0	0	0	0	0	1	0	1	0	1	0	0	0	0	0	0	0	0	0	0	0	0	0	0	1
GAAGGA	0	0	0	1	0	1	0	2	1	1	0	0	0	0	0	0	0	0	0	0	0	0	0	0	0	0	0	0	0	0	0	0	0	0	0	0	0	0	0	0	1	0	0	0	0	0	0	0	0
CGUGCG	0	0	0	0	0	0	0	0	0	0	0	0	0	0	0	0	0	0	0	0	0	0	0	0	0	0	0	0	0	0	0	0	0	0	0	1	0	0	0	0	0	0	0	1	0	0	0	1	0
GAGCGG	0	0	0	0	0	0	0	0	0	0	0	1	0	1	0	1	0	0	1	0	0	0	0	0	0	0	0	0	0	0	0	0	0	0	0	1	0	0	0	1	0	0	1	1	0	0	0	0	0
CGCUGC	1	0	0	0	0	0	0	0	0	0	0	0	1	0	1	0	0	0	1	0	0	1	0	1	1	1	0	1	0	0	1	0	0	0	0	0	1	0	0	0	0	0	1	0	0	0	0	0	0
UCGUUG	0	1	0	0	0	0	0	0	0	1	0	0	0	0	0	0	0	0	0	0	1	0	0	1	0	0	1	0	0	2	1	0	2	1	0	0	0	0	1	0	0	0	0	0	0	0	0	1	0
GCUGCU	0	0	0	0	0	0	0	0	0	1	0	0	0	0	0	0	1	0	0	0	0	0	0	0	0	1	0	0	1	0	0	0	0	0	1	0	0	1	0	0	0	0	0	0	0	0	0	0	0
GCACCG	0	0	0	2	0	0	1	0	0	0	0	0	0	0	0	0	1	0	0	0	0	0	0	0	0	0	0	0	0	0	0	0	0	2	0	0	0	0	0	0	0	1	0	0	0	0	0	0	0
UUGCGC	0	0	0	0	1	0	0	0	1	1	0	1	1	0	0	1	0	0	0	1	0	0	0	0	0	0	0	0	0	0	0	0	0	0	0	0	0	0	0	1	0	1	0	1	0	1	0	0	0
GCUGGC	1	0	0	0	0	0	0	0	0	0	0	1	0	0	1	0	0	0	1	1	0	0	0	0	0	0	0	1	0	0	0	1	0	0	0	0	0	0	0	0	1	0	0	0	0	0	0	0	0
CUGGCG	1	1	0	0	0	0	0	0	1	0	0	0	1	0	0	0	0	0	0	1	0	0	0	0	0	0	0	0	0	0	0	0	0	0	0	0	0	0	0	0	0	1	0	0	0	0	0	0	0
UGCGUA	0	0	0	0	0	0	0	0	0	1	0	0	0	0	0	0	0	0	0	0	0	1	0	0	0	0	0	0	1	0	0	0	0	2	1	0	0	0	0	0	0	1	0	0	0	0	0	0	0
GUGCGU	0	0	0	0	0	0	0	0	0	0	0	0	1	0	0	0	0	0	0	0	0	0	0	0	0	0	0	0	0	0	0	0	0	0	0	0	1	0	0	0	0	0	0	0	0	0	1	0	0
GAGCGU	0	0	0	0	0	1	0	0	0	1	0	0	0	0	0	1	0	0	1	0	0	0	0	0	0	0	0	0	0	0	0	0	0	0	0	0	0	0	0	0	1	0	0	0	0	0	1	0	0
UCGUCG	0	0	0	0	0	0	0	0	0	0	0	0	0	0	0	0	0	0	0	0	1	0	0	1	0	0	0	0	0	1	0	0	0	0	0	0	0	0	0	0	0	1	0	0	1	0	0	0	0
GUUGCG	0	0	0	1	0	0	0	1	0	0	0	1	0	0	0	0	0	0	0	0	0	0	1	0	0	0	0	0	0	0	0	1	1	1	0	0	1	0	0	0	0	0	0	0	0	0	0	0	0
GCGGUG	0	0	0	0	1	0	1	0	1	1	0	0	0	1	0	1	0	0	0	0	0	0	0	0	0	0	0	0	0	0	0	1	0	0	0	0	0	1	0	0	0	0	0	0	0	0	0	0	0
UGCGUU	0	0	0	1	0	0	0	0	0	0	0	0	0	0	0	0	0	0	0	0	0	0	0	0	0	0	0	0	0	1	0	0	0	0	0	0	0	0	0	0	0	1	0	0	0	0	0	0	0
UUGCGU	0	0	0	0	0	0	0	0	1	0	0	0	0	0	0	0	0	0	1	0	1	0	1	0	0	0	0	0	0	0	0	0	1	1	0	0	0	0	0	0	1	0	0	0	0	0	0	0	0
AGCGCG	0	0	0	0	1	0	0	0	0	0	0	0	0	0	0	1	0	0	1	1	0	0	0	0	0	0	0	0	0	0	0	0	0	0	0	0	1	0	0	0	0	0	0	0	0	0	1	0	1
GCGUGC	1	0	0	0	0	1	0	0	0	0	0	0	0	0	1	0	0	0	0	1	0	0	0	0	1	0	0	0	0	0	0	0	0	0	0	0	0	0	0	0	0	0	0	0	0	0	0	0	0
AGCACG	0	0	1	0	0	0	1	0	0	0	0	0	0	0	0	0	0	2	0	1	0	2	0	0	0	0	0	0	0	0	0	0	0	0	0	0	0	0	0	0	0	1	0	1	0	0	0	0	0
GAACGG	0	0	0	0	1	0	1	0	0	0	0	0	1	0	0	0	1	0	0	0	0	0	0	0	0	0	1	0	0	0	0	0	0	0	0	0	1	1	0	0	0	1	0	0	0	0	0	0	0
UGCGUC	0	0	0	0	0	0	0	0	0	0	0	0	1	0	0	0	0	0	0	1	0	1	0	1	0	0	0	0	0	0	0	0	0	0	0	0	0	2	1	0	0	0	0	0	0	0	0	1	0
UUGCAG	0	0	0	0	0	0	0	1	0	0	0	0	0	1	0	1	0	2	0	0	0	0	1	0	0	0	1	0	0	1	1	0	0	0	1	0	0	0	0	1	0	0	0	0	0	0	0	0	0
GCGUUG	0	0	0	0	1	0	0	0	0	0	0	0	0	0	0	0	0	0	0	0	1	0	0	0	0	0	0	0	0	0	0	0	0	0	0	0	0	0	0	0	0	0	1	0	0	0	0	0	0
GCAAGC	0	0	0	0	0	0	0	0	0	0	0	0	0	0	0	0	0	0	0	0	0	0	1	0	1	0	0	0	0	0	0	0	0	1	0	1	0	1	0	0	0	0	0	0	0	0	0	0	0
GAUGCG	0	0	0	0	0	0	0	0	0	0	0	0	0	0	0	0	0	0	0	0	0	0	0	0	0	0	0	0	0	1	0	0	0	0	0	0	0	0	0	1	0	0	0	0	0	0	0	0	0
UCAUCG	0	0	0	0	0	0	0	0	0	0	0	0	0	0	0	0	0	0	0	0	0	0	0	0	0	1	0	0	0	0	0	0	1	0	1	0	0	0	1	0	0	0	0	0	0	0	0	0	1
UGGAAA	0	0	0	0	0	0	0	1	0	0	0	0	0	0	0	0	0	0	0	0	1	0	0	0	0	0	0	0	0	0	0	0	0	0	0	0	1	0	0	0	0	0	0	0	0	0	0	0	0
AGAGCG	0	0	0	1	0	0	0	0	0	0	0	0	0	0	0	0	0	1	0	0	0	0	0	0	0	0	0	0	0	0	0	0	0	0	1	0	0	0	1	0	0	1	0	0	0	0	0	0	0
ACGCUG	0	0	0	0	1	0	0	0	0	1	0	1	0	0	0	0	0	1	0	0	1	0	1	1	1	0	0	0	0	0	0	0	0	0	0	1	1	0	0	0	0	0	0	0	0	0	0	0	0
UGCAGA	0	0	0	0	0	0	0	0	1	0	0	0	0	0	0	0	0	0	1	0	0	0	0	0	1	1	1	0	2	0	1	0	0	0	0	1	0	0	1	0	0	0	0	0	0	0	0	0	0
GAUGCA	0	0	0	1	0	0	1	0	0	0	0	0	0	0	0	0	0	0	0	0	0	0	0	1	0	0	0	1	1	0	1	0	1	0	0	1	0	0	0	0	0	0	0	0	0	0	0	0	0
AAGGAA	0	0	0	0	0	0	0	0	1	2	0	0	1	0	0	0	0	0	0	0	0	0	0	0	1	0	0	0	0	0	0	0	0	0	0	0	0	1	0	0	0	1	1	0	0	0	0	0	0
CUGGAA	0	0	0	0	1	0	0	0	0	0	1	1	0	0	0	0	0	0	0	0	0	0	0	0	0	0	0	0	0	0	0	0	0	1	0	0	0	0	1	0	0	0	0	0	0	0	0	0	0
GAAAGC	0	0	0	0	0	0	1	2	1	0	0	0	0	0	0	0	1	0	0	0	0	0	0	0	0	0	0	0	1	0	0	0	0	0	0	0	0	0	0	0	0	0	0	0	0	0	0	0	0
GCGCAG	1	0	0	0	0	0	0	0	0	0	0	0	0	0	1	0	0	0	0	0	0	0	0	0	0	0	0	0	0	0	0	1	0	0	0	0	0	1	0	0	0	1	0	1	0	1	0	0	0
GCCGCC	0	0	0	0	0	1	0	0	0	0	0	0	0	0	0	0	0	0	0	1	0	0	0	0	1	0	0	1	1	0	0	0	0	0	0	0	0	0	0	0	0	1	1	0	0	0	0	0	0
UGCGCA	0	0	0	0	1	0	0	0	0	0	0	0	0	1	0	0	0	0	0	0	1	0	0	0	0	0	0	0	2	0	0	0	0	0	0	0	0	0	0	0	1	0	1	0	1	0	0	0	0
CUGCUG	0	1	0	0	0	0	0	0	0	0	1	0	0	1	0	0	0	0	0	0	0	0	0	0	0	0	0	0	0	0	0	0	0	1	0	1	0	0	1	0	0	0	0	0	0	0	0	0	0
UGCUGG	0	0	0	0	0	0	0	0	0	0	0	1	0	0	0	0	1	0	0	0	1	0	0	0	0	0	0	0	0	0	0	0	0	0	0	0	0	0	0	0	0	0	0	0	0	0	0	1	0
UGGAAC	0	0	0	0	0	0	0	0	0	0	0	0	1	0	1	0	0	0	0	0	0	0	0	0	0	0	0	0	0	0	0	0	0	0	1	0	0	0	1	2	0	0	0	0	0	0	0	0	0
CGCUGA	0	0	0	0	0	0	0	0	0	0	1	0	0	0	0	1	1	0	0	0	0	0	0	0	0	0	0	0	0	0	0	0	0	0	0	0	0	0	0	0	0	0	0	0	0	0	0	0	0
[truncated: 118 more columns]

## Sheet: Heptamer
Top 50 heptamers in the FUE region in Red alga (C. merolae)
	-200	-199	-198	-197	-196	-195	-194	-193	-192	-191	-190	-189	-188	-187	-186	-185	-184	-183	-182	-181	-180	-179	-178	-177	-176	-175	-174	-173	-172	-171	-170	-169	-168	-167	-166	-165	-164	-163	-162	-161	-160	-159	-158	-157	-156	-155	-154	-153	-152
UGCGUUG	0	0	0	1	0	0	0	0	0	0	0	0	0	0	0	0	0	0	0	0	0	0	0	0	0	0	0	0	0	0	0	0	0	0	0	0	0	0	0	0	0	0	0	0	0	0	0	0	0
UGAAGGA	0	0	0	0	0	0	0	1	1	0	0	0	0	0	0	0	0	0	0	0	0	0	0	0	0	0	0	0	0	0	0	0	0	0	0	0	0	0	0	0	0	0	0	0	0	0	0	0	0
CUGGCGG	1	1	0	0	0	0	0	0	0	0	0	0	1	0	0	0	0	0	0	1	0	0	0	0	0	0	0	0	0	0	0	0	0	0	0	0	0	0	0	0	0	1	0	0	0	0	0	0	0
CGCGCUC	0	0	0	0	0	0	0	0	0	0	1	0	0	0	0	0	0	0	0	0	0	0	0	0	0	0	0	0	0	0	0	0	0	0	0	0	0	0	0	0	0	0	0	0	0	0	0	0	1
CGUGCGU	0	0	0	0	0	0	0	0	0	0	0	0	0	0	0	0	0	0	0	0	0	0	0	0	0	0	0	0	0	0	0	0	0	0	0	1	0	0	0	0	0	0	0	0	0	0	0	0	0
UCGUCGU	0	0	0	0	0	0	0	0	0	0	0	0	0	0	0	0	0	0	0	0	1	0	0	1	0	0	0	0	0	1	0	0	0	0	0	0	0	0	0	0	0	1	0	0	0	0	0	0	0
CACUGCG	1	0	0	0	0	0	0	0	0	0	0	0	1	0	0	0	0	0	0	0	0	0	0	0	0	1	0	0	0	0	0	0	0	0	0	0	0	0	0	0	0	0	0	0	0	0	0	0	0
CGCCUCU	0	0	0	0	0	0	0	0	0	0	0	0	0	0	0	0	0	0	0	0	0	0	1	0	0	1	0	0	0	0	0	0	0	1	0	0	0	0	0	0	0	0	0	0	0	0	0	0	0
AGCACGC	0	0	0	0	0	0	1	0	0	0	0	0	0	0	0	0	0	2	0	1	0	2	0	0	0	0	0	0	0	0	0	0	0	0	0	0	0	0	0	0	0	1	0	0	0	0	0	0	0
GAGAGCG	0	0	0	0	0	0	0	0	0	0	0	0	0	0	0	0	0	0	0	0	0	0	0	0	0	0	0	0	0	0	0	0	0	1	0	0	0	1	0	0	1	0	0	0	0	0	0	0	0
CUCGGAA	0	0	0	0	0	0	0	0	0	0	0	0	0	0	0	0	0	0	0	0	0	0	0	0	0	0	0	0	0	0	0	0	0	0	0	0	1	0	1	0	1	0	0	0	0	0	0	0	0
GUGCGUU	0	0	0	0	0	0	0	0	0	0	0	0	0	0	0	0	0	0	0	0	0	0	0	0	0	0	0	0	0	0	0	0	0	0	0	0	0	0	0	0	0	0	0	0	0	0	0	0	0
CGUUGCG	0	0	0	0	0	0	0	0	0	0	0	0	0	0	0	0	0	0	0	0	0	1	0	0	0	0	0	0	0	0	1	1	1	0	0	0	0	0	0	0	0	0	0	0	0	0	0	0	0
UGAUGCG	0	0	0	0	0	0	0	0	0	0	0	0	0	0	0	0	0	0	0	0	0	0	0	0	0	0	0	0	0	0	0	0	0	0	0	0	0	0	0	0	0	0	0	0	0	0	0	0	0
GGCGGUG	0	0	0	1	0	1	0	0	1	0	0	0	1	0	1	0	0	0	0	0	0	0	0	0	0	0	0	0	0	0	0	0	0	0	0	0	1	0	0	0	0	0	0	0	0	0	0	0	0
CAGAUGC	0	0	0	0	0	0	0	0	0	0	0	0	0	0	0	0	0	0	0	0	0	0	0	0	0	0	2	0	1	0	2	0	0	1	0	0	0	0	0	0	0	0	0	0	0	0	0	0	0
GCGUUGC	0	0	0	0	1	0	0	0	0	0	0	0	0	0	0	0	0	0	0	0	1	0	0	0	0	0	0	0	0	0	0	0	0	0	0	0	0	0	0	0	0	0	0	0	0	0	0	0	0
GCUGCUG	0	0	0	0	0	0	0	0	0	1	0	0	0	0	0	0	0	0	0	0	0	0	0	0	0	0	0	0	0	0	0	0	0	0	1	0	0	1	0	0	0	0	0	0	0	0	0	0	0
GAUGCGU	0	0	0	0	0	0	0	0	0	0	0	0	0	0	0	0	0	0	0	0	0	0	0	0	0	0	0	0	0	0	0	0	0	0	0	0	0	0	0	1	0	0	0	0	0	0	0	0	0
GGCGAGC	0	0	0	0	0	0	0	0	0	0	0	0	0	0	0	0	0	0	1	0	0	0	0	0	0	0	0	0	1	0	1	0	1	0	0	0	0	0	0	0	0	0	0	0	0	0	0	0	0
CGUCGGA	0	0	0	0	0	0	0	0	0	0	0	0	0	0	0	0	0	0	0	0	0	1	0	1	0	1	0	0	0	0	0	0	0	0	0	0	0	0	0	0	0	0	0	0	0	0	0	0	0
GCAAGCA	0	0	0	0	0	0	0	0	0	0	0	0	0	0	0	0	0	0	0	0	0	0	1	0	1	0	0	0	0	0	0	0	0	0	0	0	0	0	0	0	0	0	0	0	0	0	0	0	0
UGGCGGC	0	1	0	0	0	0	0	0	0	0	0	0	0	1	0	0	0	0	0	0	0	0	0	0	0	0	0	0	0	0	0	0	0	0	0	0	0	0	0	0	0	0	1	0	0	0	0	0	0
CGCUGAC	0	0	0	0	0	0	0	0	0	0	0	0	0	0	0	0	0	0	0	0	0	0	0	0	0	0	0	0	0	0	0	0	0	0	0	0	0	0	0	0	0	0	0	0	0	0	0	0	0
GAGCAAG	1	0	0	0	0	0	0	0	0	0	0	0	0	0	0	0	0	0	0	0	0	0	0	0	0	0	0	0	0	0	0	2	0	1	0	1	0	0	0	0	0	0	0	0	0	0	0	0	0
CUCGUCG	0	0	0	0	0	0	0	0	0	0	0	0	0	0	0	0	0	0	0	0	0	0	0	0	0	0	0	0	0	0	0	0	0	0	0	0	0	0	0	0	0	0	0	0	0	0	0	0	0
UCGCGCU	0	0	0	0	0	0	0	0	0	0	0	0	0	0	0	0	0	0	0	0	0	0	0	0	0	0	0	0	0	0	0	0	0	0	0	0	0	0	0	0	0	0	0	0	0	0	0	1	0
GGCACGC	0	0	0	0	0	0	0	0	0	0	0	0	0	0	0	0	1	0	0	0	0	0	1	0	0	0	0	0	0	0	0	0	0	0	0	0	0	0	0	0	0	0	0	0	0	0	0	0	0
UGAGUGA	0	0	0	0	0	0	0	0	0	0	0	0	0	0	0	0	0	0	0	0	0	0	0	0	0	0	0	0	0	0	0	0	0	0	0	0	0	0	0	0	0	0	0	0	0	0	0	0	0
AGAUGCA	0	0	0	0	0	1	0	0	0	0	0	0	0	0	0	0	0	0	0	0	0	0	1	0	0	0	1	1	0	1	0	1	0	0	1	0	0	0	0	0	0	0	0	0	0	0	0	0	0
GCGCUCC	0	0	0	0	0	0	0	0	0	0	1	0	0	0	0	0	0	0	0	0	0	0	0	0	0	0	0	0	0	0	0	0	0	0	0	0	0	0	0	0	0	0	0	0	0	0	0	0	0
CGUUGAU	0	0	0	0	0	0	0	0	0	0	0	0	0	0	0	0	0	0	0	0	0	0	0	0	0	0	0	0	0	0	0	0	0	0	0	0	0	0	0	0	0	0	0	0	0	0	0	0	0
GCGUCGG	0	0	0	0	0	0	0	0	0	0	0	0	0	0	0	0	0	0	0	0	1	0	1	0	1	0	0	0	0	0	0	0	0	0	0	0	0	0	0	0	0	0	0	0	0	0	0	0	0
GCGUCUG	0	0	0	0	0	0	0	0	0	0	0	0	0	0	0	0	0	0	0	0	0	0	0	0	0	0	0	0	0	1	0	0	0	0	0	0	0	0	1	0	0	0	0	0	0	0	0	0	1
UCGAGCG	0	1	0	0	0	0	0	1	0	1	0	1	0	1	0	0	1	0	0	0	0	0	0	0	0	0	0	0	0	0	0	0	0	0	0	0	0	0	0	0	0	0	0	0	0	0	0	0	0
AUGCGCU	0	0	0	0	0	0	0	0	0	0	0	0	0	0	0	0	0	0	0	0	0	0	0	0	0	0	0	0	0	0	0	0	0	0	1	0	0	0	0	0	0	0	0	0	0	0	0	0	0
GCUCGUU	0	0	0	0	0	0	0	0	0	0	0	0	0	0	0	0	0	0	0	0	0	0	0	0	0	0	0	0	0	0	0	0	0	0	0	0	0	0	0	0	0	0	0	0	0	0	0	0	0
CGAGCGG	0	0	0	0	0	0	0	0	0	0	1	0	1	0	1	0	0	1	0	0	0	0	0	0	0	0	0	0	0	0	0	0	0	0	0	0	0	0	0	0	0	0	0	0	0	0	0	0	0
GCGGUGG	0	0	0	0	1	0	1	0	1	0	0	0	0	1	0	1	0	0	0	0	0	0	0	0	0	0	0	0	0	0	0	0	0	0	0	0	0	0	0	0	0	0	0	0	0	0	0	0	0
CGUUUAG	0	0	0	0	0	0	0	0	0	0	0	0	0	0	0	0	0	0	0	0	0	0	0	0	0	0	0	0	0	0	0	0	0	0	0	0	0	0	1	0	0	0	0	0	0	0	0	0	0
AAAGGAA	0	0	0	0	0	0	0	1	1	0	0	1	0	0	0	0	0	0	0	0	0	0	0	1	0	0	0	0	0	0	0	0	0	0	0	0	0	0	0	0	0	1	0	0	0	0	0	0	0
GCUCUUG	0	0	0	0	0	0	0	0	0	0	0	0	0	0	0	0	0	0	0	0	0	0	0	0	0	0	0	0	0	0	0	0	0	0	0	0	0	0	0	0	0	1	0	1	0	1	0	0	0
GAGCGUC	0	0	0	0	0	1	0	0	0	1	0	0	0	0	0	0	0	0	0	0	0	0	0	0	0	0	0	0	0	0	0	0	0	0	0	0	0	0	0	0	0	0	0	0	0	0	1	0	0
AUGCGUA	0	0	0	0	0	0	0	0	0	0	0	0	0	0	0	0	0	0	0	0	1	0	0	0	0	0	0	0	0	0	0	0	0	0	0	0	0	0	0	0	0	0	0	0	0	0	0	0	0
UGCUGGU	0	0	0	0	0	0	0	0	0	0	0	0	0	0	0	0	0	0	0	0	1	0	0	0	0	0	0	0	0	0	0	0	0	0	0	0	0	0	0	0	0	0	0	0	0	0	0	0	0
UUGCAGC	0	0	0	0	0	0	0	0	0	0	0	0	0	1	0	1	0	1	0	0	0	0	1	0	0	0	1	0	0	0	0	0	0	0	0	0	0	0	0	1	0	0	0	0	0	0	0	0	0
UCGGAAA	0	0	0	0	0	0	0	0	0	0	0	0	0	0	0	0	0	0	0	0	0	0	0	0	0	0	0	0	0	0	0	0	0	0	0	0	0	1	0	1	0	1	0	0	0	0	0	0	0
UCGGAGG	0	0	0	0	0	0	0	0	0	0	0	0	0	0	0	0	0	0	0	0	0	1	0	1	0	1	0	1	0	0	0	0	0	0	0	0	0	0	0	0	0	0	0	0	0	0	0	0	0
GGAACGG	0	0	0	0	0	0	0	0	0	0	0	1	0	0	0	1	0	0	0	0	0	0	0	0	0	1	0	0	0	0	0	0	0	0	0	0	0	0	0	0	0	0	0	0	0	0	0	0	0
GCUUGCG	0	0	0	0	0	0	0	0	0	0	0	0	0	0	0	0	1	0	0	0	0	0	0	0	0	0	0	0	0	0	0	0	0	0	0	0	0	1	0	1	0	1	0	0	0	0	0	0	0
[truncated: 117 more columns]

## Sheet: Octamer
Top 50 octamers in the FUE region in Red alga (C. merolae)
	-200	-199	-198	-197	-196	-195	-194	-193	-192	-191	-190	-189	-188	-187	-186	-185	-184	-183	-182	-181	-180	-179	-178	-177	-176	-175	-174	-173	-172	-171	-170	-169	-168	-167	-166	-165	-164	-163	-162	-161	-160	-159	-158	-157	-156	-155	-154	-153	-152
UCGCGCUC	0	0	0	0	0	0	0	0	0	0	0	0	0	0	0	0	0	0	0	0	0	0	0	0	0	0	0	0	0	0	0	0	0	0	0	0	0	0	0	0	0	0	0	0	0	0	0	1	0
UGAUGCGU	0	0	0	0	0	0	0	0	0	0	0	0	0	0	0	0	0	0	0	0	0	0	0	0	0	0	0	0	0	0	0	0	0	0	0	0	0	0	0	0	0	0	0	0	0	0	0	0	0
CGCUGACG	0	0	0	0	0	0	0	0	0	0	0	0	0	0	0	0	0	0	0	0	0	0	0	0	0	0	0	0	0	0	0	0	0	0	0	0	0	0	0	0	0	0	0	0	0	0	0	0	0
GUGCGUUG	0	0	0	0	0	0	0	0	0	0	0	0	0	0	0	0	0	0	0	0	0	0	0	0	0	0	0	0	0	0	0	0	0	0	0	0	0	0	0	0	0	0	0	0	0	0	0	0	0
GCUGGCGG	1	0	0	0	0	0	0	0	0	0	0	1	0	0	0	0	0	0	1	0	0	0	0	0	0	0	0	0	0	0	0	0	0	0	0	0	0	0	0	0	1	0	0	0	0	0	0	0	0
CGUGCGUU	0	0	0	0	0	0	0	0	0	0	0	0	0	0	0	0	0	0	0	0	0	0	0	0	0	0	0	0	0	0	0	0	0	0	0	0	0	0	0	0	0	0	0	0	0	0	0	0	0
UCCGUGCG	0	0	0	0	0	0	0	0	0	0	0	0	0	0	0	0	0	0	0	0	0	0	0	0	0	0	0	0	0	0	0	0	0	0	0	0	0	0	0	0	0	0	0	0	0	0	0	0	0
GAGUGAUC	0	0	0	0	0	0	0	0	0	0	0	0	0	0	0	0	0	0	0	0	0	0	0	0	0	0	0	0	0	0	0	0	0	0	0	0	0	0	0	0	0	0	0	0	0	0	0	0	0
UGCGUUGA	0	0	0	0	0	0	0	0	0	0	0	0	0	0	0	0	0	0	0	0	0	0	0	0	0	0	0	0	0	0	0	0	0	0	0	0	0	0	0	0	0	0	0	0	0	0	0	0	0
CUCGGAAA	0	0	0	0	0	0	0	0	0	0	0	0	0	0	0	0	0	0	0	0	0	0	0	0	0	0	0	0	0	0	0	0	0	0	0	0	1	0	1	0	1	0	0	0	0	0	0	0	0
GCGUCGGA	0	0	0	0	0	0	0	0	0	0	0	0	0	0	0	0	0	0	0	0	1	0	1	0	1	0	0	0	0	0	0	0	0	0	0	0	0	0	0	0	0	0	0	0	0	0	0	0	0
GAUGCGUA	0	0	0	0	0	0	0	0	0	0	0	0	0	0	0	0	0	0	0	0	0	0	0	0	0	0	0	0	0	0	0	0	0	0	0	0	0	0	0	0	0	0	0	0	0	0	0	0	0
CGAGCAAG	0	0	0	0	0	0	0	0	0	0	0	0	0	0	0	0	0	0	0	0	0	0	0	0	0	0	0	0	0	0	2	0	1	0	1	0	0	0	0	0	0	0	0	0	0	0	0	0	0
CAAGCUUG	0	0	0	0	0	0	0	0	0	0	0	0	0	0	0	0	0	0	0	0	0	0	0	0	0	0	0	0	0	0	0	0	0	0	1	0	1	0	1	0	0	0	0	0	0	0	0	0	0
AACUGGUG	0	0	0	0	0	0	0	0	0	0	0	0	0	0	0	0	0	0	0	0	0	0	0	0	0	0	0	1	0	1	0	1	0	0	0	0	0	0	0	1	0	0	0	0	0	0	0	0	0
GAAAAGUU	0	0	0	0	0	0	0	0	0	0	0	0	0	0	0	0	0	0	0	0	0	0	0	0	0	0	0	0	0	0	0	0	0	0	0	0	0	0	0	0	2	0	1	0	2	0	0	0	0
CGGGUGAG	0	0	0	0	0	0	1	0	0	0	0	0	0	0	0	0	0	0	0	0	0	0	0	0	0	0	0	0	0	0	0	0	0	0	0	0	0	0	0	0	0	0	0	0	0	0	0	0	0
GUUUGCAG	0	0	0	0	0	0	0	0	0	0	0	1	0	1	0	1	0	0	0	0	0	0	0	0	0	0	0	0	0	0	0	0	1	0	0	0	0	0	0	0	0	0	0	0	0	0	0	0	0
AGCUUGCG	0	0	0	0	0	0	0	0	0	0	0	0	0	0	0	0	0	0	0	0	0	0	0	0	0	0	0	0	0	0	0	0	0	0	0	0	1	0	1	0	1	0	0	0	0	0	0	0	0
AGAUGCAG	0	0	0	0	0	1	0	0	0	0	0	0	0	0	0	0	0	0	0	0	0	0	0	0	0	0	0	1	0	1	0	1	0	0	1	0	0	0	0	0	0	0	0	0	0	0	0	0	0
GCUGGAAC	0	0	0	0	0	0	0	0	0	0	1	0	0	0	0	0	0	0	0	0	0	0	0	0	0	0	0	0	0	0	0	0	1	0	0	0	0	0	0	0	0	0	0	0	0	0	0	0	0
GUGAGUGA	0	0	0	0	0	0	0	0	0	0	0	0	0	0	0	0	0	0	0	0	0	0	0	0	0	0	0	0	0	0	0	0	0	0	0	0	0	0	0	0	0	0	0	0	0	0	0	0	0
UCGUCCGU	0	0	0	0	0	0	0	0	0	0	0	0	0	0	0	0	0	0	0	0	0	0	0	0	0	0	0	0	0	0	0	0	0	0	0	0	0	0	0	0	0	0	0	0	0	0	0	0	0
GUCCGUGC	0	0	0	0	0	0	0	0	0	0	0	0	0	0	0	0	0	0	0	0	0	0	0	0	0	0	0	0	0	0	0	0	0	0	0	0	0	0	0	0	0	0	0	0	0	0	0	0	0
GGAAAAGU	0	0	0	0	0	0	0	0	0	0	0	0	0	0	0	0	0	0	0	0	0	0	0	0	0	0	0	0	0	0	0	0	0	0	0	0	0	0	0	2	0	1	0	2	0	0	0	0	0
UGAUCGUC	0	0	0	0	0	0	0	0	0	0	0	0	0	0	0	0	0	0	0	0	0	0	0	0	0	0	0	0	0	0	0	0	0	0	0	0	0	0	0	0	0	0	0	0	0	0	0	0	0
GAAAGGAA	0	0	0	0	0	0	1	1	0	0	1	0	0	0	0	0	0	0	0	0	0	0	1	0	0	0	0	0	0	0	0	0	0	0	0	0	0	0	0	0	0	0	0	0	0	0	0	0	0
UGUGCUCA	1	0	1	0	1	0	0	0	0	0	0	0	0	0	0	0	0	0	0	0	0	0	0	0	0	0	0	0	0	0	0	0	0	0	0	0	0	0	0	0	0	0	0	0	0	0	0	0	0
AAAGACUU	0	0	0	0	0	0	0	0	0	0	0	0	0	0	0	0	0	0	0	0	0	0	0	0	0	0	0	0	0	0	0	0	0	0	0	0	0	0	0	0	0	0	0	0	0	0	0	0	0
GUCGUUGU	0	0	0	0	0	0	0	0	0	0	0	0	0	0	0	0	0	0	0	0	0	0	1	0	0	0	0	0	1	0	0	2	0	0	0	0	0	1	0	0	0	0	0	0	0	0	0	0	0
UGAGUGAU	0	0	0	0	0	0	0	0	0	0	0	0	0	0	0	0	0	0	0	0	0	0	0	0	0	0	0	0	0	0	0	0	0	0	0	0	0	0	0	0	0	0	0	0	0	0	0	0	0
GCGUUGAU	0	0	0	0	0	0	0	0	0	0	0	0	0	0	0	0	0	0	0	0	0	0	0	0	0	0	0	0	0	0	0	0	0	0	0	0	0	0	0	0	0	0	0	0	0	0	0	0	0
AUCGUCCG	0	0	0	0	0	0	0	0	0	0	0	0	0	0	0	0	0	0	0	0	0	0	0	0	0	0	0	0	0	0	0	0	0	0	0	0	0	0	0	0	0	0	0	0	0	0	0	0	0
GCAGCCUC	0	0	0	0	0	0	0	0	1	0	0	0	0	0	0	0	0	0	0	0	0	0	0	0	0	0	0	0	0	0	0	1	0	1	0	1	0	0	0	0	0	0	0	0	0	0	0	0	0
GCGGAUUG	0	0	0	1	0	0	0	0	0	0	0	0	0	1	0	1	0	1	0	0	0	0	0	0	0	0	0	0	0	0	0	0	0	0	0	0	0	0	0	0	0	0	0	0	0	0	0	0	0
GAAGGAUA	0	0	0	0	0	0	0	1	0	0	0	0	0	0	0	0	0	0	0	0	0	0	0	0	0	0	0	0	0	0	0	0	0	0	0	0	0	0	0	0	0	0	0	0	0	0	0	0	0
GCAGUUUG	0	0	0	0	0	0	0	0	0	0	0	0	0	0	0	0	0	0	0	0	0	0	0	0	0	0	0	0	0	0	0	0	0	0	0	0	0	0	0	0	0	0	0	0	0	0	0	0	0
GUGAAGGA	0	0	0	0	0	0	0	1	0	0	0	0	0	0	0	0	0	0	0	0	0	0	0	0	0	0	0	0	0	0	0	0	0	0	0	0	0	0	0	0	0	0	0	0	0	0	0	0	0
GUUGUUGU	0	0	0	0	0	0	0	0	0	0	0	0	0	0	0	0	0	0	0	0	0	0	0	0	0	0	0	0	0	0	0	0	0	0	0	0	0	0	1	0	0	1	0	0	0	0	0	0	0
UGGAAAUA	0	0	0	0	0	0	0	0	0	0	0	0	0	0	0	0	0	0	0	0	0	0	0	0	0	0	0	0	0	0	0	0	0	0	0	0	1	0	0	0	0	0	0	0	0	0	0	0	0
CCUCGGAA	0	0	0	0	0	0	0	0	0	0	0	0	0	0	0	0	0	0	0	0	0	0	0	0	0	0	0	0	0	0	0	0	0	0	0	1	0	1	0	1	0	0	0	0	0	0	0	0	0
CGCCUCUU	0	0	0	0	0	0	0	0	0	0	0	0	0	0	0	0	0	0	0	0	0	0	0	0	0	1	0	0	0	0	0	0	0	0	0	0	0	0	0	0	0	0	0	0	0	0	0	0	0
CGGUGGUG	0	0	0	0	0	1	0	1	0	0	0	0	0	0	1	0	1	0	0	0	0	0	0	0	0	0	0	0	0	0	0	0	0	0	0	0	0	0	0	0	0	0	0	0	0	0	0	0	0
AAAGGACG	0	0	0	0	0	0	0	0	0	0	0	0	0	0	0	0	0	0	0	0	0	0	0	0	0	0	0	0	0	0	0	0	0	0	0	0	0	0	0	0	0	0	0	0	0	0	0	0	1
GCAGAUGC	0	0	0	0	0	0	0	0	0	0	0	0	0	0	0	0	0	0	0	0	0	0	0	0	0	2	0	1	0	2	0	0	0	0	0	0	0	0	0	0	0	0	0	0	0	0	0	0	0
GAGGGCAC	0	0	0	0	0	0	0	0	0	0	0	0	0	0	0	0	0	0	0	0	0	0	0	0	0	0	0	0	0	0	0	0	0	0	0	0	0	0	0	0	0	0	0	0	0	0	0	0	0
AGUGAUCG	0	0	0	0	0	0	0	0	0	0	0	0	0	0	0	0	0	0	0	0	0	0	0	0	0	0	0	0	0	0	0	0	0	0	0	0	0	0	0	0	0	0	0	0	0	0	0	0	0
CGGAUUGC	0	0	0	0	1	0	0	0	0	0	0	0	0	0	1	0	1	0	1	0	0	0	0	0	0	0	0	0	0	0	0	0	0	0	0	0	0	0	0	0	0	0	0	0	0	0	0	0	0
UGCGUAGC	0	0	0	0	0	0	0	0	0	0	0	0	0	0	0	0	0	0	0	0	0	0	0	0	0	0	0	0	0	0	0	0	0	0	0	0	0	0	0	0	0	0	0	0	0	0	0	0	0
GCGUUGCG	0	0	0	0	0	0	0	0	0	0	0	0	0	0	0	0	0	0	0	0	1	0	0	0	0	0	0	0	0	0	0	0	0	0	0	0	0	0	0	0	0	0	0	0	0	0	0	0	0
[truncated: 116 more columns]
