# Supplementary material for: Genome-Wide Comparative Analyses of Polyadenylation Signals in Eukaryotes Suggest a Possible Origin of the AAUAAA Signal
Source: Int J Mol Sci. 2019 Feb 22;20(4):958. doi: 10.3390/ijms20040958 (PMC6413133; doi:10.3390/ijms20040958)
Supplement: Supplementary file 1 [file ijms-20-00958-s001.zip › ijms-444287 suppl final/Appendix Figures and Tables-revised/Table S7_Spikemoss.xlsx]

## Sheet: Triplet
Top 50 triplets in the FUE region in Spikemoss (S. moellendorffii)
	-200	-199	-198	-197	-196	-195	-194	-193	-192	-191	-190	-189	-188	-187	-186	-185	-184	-183	-182	-181	-180	-179	-178	-177	-176	-175	-174	-173	-172	-171	-170	-169	-168	-167	-166	-165	-164	-163	-162	-161	-160	-159	-158	-157	-156	-155	-154	-153	-152
AAG	239	212	217	244	254	238	229	226	233	220	249	237	228	230	223	271	207	218	232	230	216	229	245	232	242	243	264	214	222	232	221	247	260	246	242	260	251	225	238	235	231	256	263	236	213	241	246	252	246
AGA	193	202	190	194	210	183	191	173	205	191	199	201	191	199	186	181	204	192	179	182	215	155	194	215	191	229	206	194	209	191	184	179	204	184	214	204	178	208	207	194	222	213	204	209	205	183	231	221	222
UUU	142	132	241	144	132	231	146	160	242	168	143	230	157	161	233	154	125	224	132	159	215	143	134	237	143	147	250	154	174	240	168	164	251	174	142	241	180	143	222	143	153	229	135	138	216	165	143	242	155
GAG	215	247	233	213	229	271	225	247	240	208	252	272	210	239	214	221	258	236	230	212	217	211	228	231	227	229	252	239	246	219	194	240	231	192	221	236	206	226	244	219	220	257	211	246	239	209	246	234	237
GAA	185	174	227	228	194	198	200	197	182	197	195	180	201	190	215	181	185	193	169	186	191	195	180	184	214	199	195	197	176	160	200	190	185	183	208	216	204	214	194	201	206	214	190	179	203	203	192	201	201
UCU	173	182	191	142	218	192	188	203	204	158	194	203	178	193	183	190	191	179	170	185	191	178	195	186	193	214	203	188	174	205	172	185	172	173	204	192	172	206	217	158	199	216	175	171	188	143	179	196	174
CUU	166	199	186	193	175	194	191	178	193	195	186	194	196	204	183	179	187	173	181	175	192	188	201	178	169	179	206	174	186	169	189	185	194	168	193	205	175	179	197	192	191	198	180	165	179	181	188	188	188
UUC	195	181	189	205	190	182	206	199	202	208	221	188	203	195	197	190	176	179	188	179	183	182	194	215	204	211	206	186	194	197	157	188	213	194	205	184	204	202	173	189	194	204	175	188	182	163	223	177	189
UUG	181	172	172	204	186	160	179	174	182	170	186	155	158	184	167	185	196	156	187	157	193	180	174	170	165	143	162	173	186	166	183	171	175	172	176	182	181	169	170	181	176	182	176	188	172	171	193	169	173
AGC	188	201	207	194	195	190	214	215	199	193	179	214	219	228	215	194	229	207	187	205	186	206	193	192	185	190	202	231	180	204	212	192	233	206	177	218	236	216	190	204	209	210	206	207	213	196	194	199	192
GCU	195	205	194	204	201	215	181	188	198	188	195	170	205	212	197	199	188	207	200	222	188	183	200	210	166	186	189	176	217	189	175	189	192	225	212	189	225	235	200	203	217	188	190	201	204	215	180	212	171
GGA	204	215	244	200	214	202	217	209	226	230	232	214	203	228	237	216	188	204	243	230	217	221	195	233	222	235	245	211	164	218	203	236	196	224	216	190	212	185	217	203	208	215	216	220	244	223	202	201	207
CAA	211	182	192	212	218	198	176	197	210	206	193	187	192	182	194	196	190	202	205	189	191	191	192	189	173	199	182	166	214	191	179	212	197	210	196	185	205	190	214	192	217	189	192	175	168	201	204	174	210
CUC	171	205	209	185	193	213	199	222	192	185	197	202	174	205	216	175	214	205	192	176	188	165	193	196	160	169	176	198	196	209	190	172	192	165	219	210	194	216	207	179	184	189	172	167	187	169	188	186	181
AAA	103	121	163	111	112	170	117	111	177	138	117	163	106	93	172	109	128	178	116	119	168	118	117	186	128	110	162	108	112	175	112	119	175	130	121	196	120	139	176	125	123	203	120	124	186	132	120	173	116
UGG	198	204	177	195	211	205	185	196	192	202	202	211	171	184	207	167	227	200	209	214	196	218	199	194	224	236	175	201	187	204	205	211	183	205	213	187	195	198	194	187	173	191	208	199	211	207	182	213	169
GAU	197	192	179	161	170	183	165	185	163	168	208	171	164	159	199	186	186	183	191	223	180	201	169	165	194	180	195	179	171	200	178	177	185	167	194	182	173	183	144	160	170	166	191	212	185	192	184	184	173
UGU	129	139	134	113	131	135	114	116	125	111	110	120	111	142	147	112	124	128	111	122	122	138	133	124	114	113	107	112	145	118	103	126	125	132	118	120	101	130	119	124	126	109	118	123	126	102	133	131	126
AUC	149	179	157	151	159	168	159	158	165	153	166	186	170	153	153	162	140	163	186	151	180	142	166	158	148	162	173	146	180	154	179	152	156	167	155	143	175	167	175	180	166	167	168	159	164	153	177	173	174
CCA	170	172	145	178	158	168	179	177	168	189	172	190	180	181	152	173	191	192	179	180	174	185	175	163	175	152	173	175	181	198	188	180	186	156	177	181	186	179	160	175	199	159	166	164	185	165	191	167	183
CGA	172	179	173	177	193	183	198	199	180	186	184	167	174	166	180	172	175	173	189	165	187	151	192	184	173	187	191	181	187	181	177	166	157	159	202	198	166	183	169	169	173	167	193	189	186	172	181	183	176
UCC	170	162	162	167	142	170	163	176	178	137	176	165	162	153	171	156	160	159	168	180	160	167	142	179	169	144	165	147	174	173	153	146	137	181	160	174	135	166	142	167	162	146	176	179	140	184	148	192	152
GUG	154	160	151	171	156	163	157	158	168	155	146	139	169	169	152	162	158	174	169	146	186	156	158	167	149	163	155	156	169	166	174	146	173	131	163	139	157	154	166	137	149	145	144	145	151	158	147	173	132
AGG	197	175	181	150	181	185	187	165	176	162	176	175	182	174	185	156	185	179	183	187	171	173	183	177	181	168	163	165	187	176	171	175	187	193	170	157	171	168	150	190	157	175	195	182	168	164	151	169	168
GUU	117	134	134	137	126	148	131	131	128	135	123	131	135	120	130	115	130	129	130	130	125	130	135	132	133	150	121	123	117	159	124	111	127	136	119	148	124	129	128	138	140	105	148	107	124	145	133	134	147
UGA	148	152	145	118	155	138	125	133	111	143	131	133	115	163	117	161	142	149	114	138	130	147	122	150	121	116	131	126	134	118	128	150	125	145	126	142	141	123	125	150	148	151	129	128	137	150	131	142	149
UCG	151	148	150	167	167	137	135	174	142	175	151	177	161	170	167	154	176	148	151	185	138	154	143	158	163	159	146	162	173	170	156	158	168	154	169	157	181	176	157	162	155	150	152	153	152	183	153	170	152
GCA	158	172	174	168	152	141	170	151	155	159	175	156	161	146	171	185	146	158	164	141	165	165	159	140	149	155	128	169	165	153	183	187	165	154	163	155	144	175	183	161	160	175	138	134	157	161	150	164	153
CAG	150	172	163	157	156	160	154	163	157	158	160	176	177	178	151	157	193	181	169	173	169	162	172	175	152	148	150	160	170	165	174	179	160	155	149	165	159	165	173	152	183	159	150	166	163	159	141	174	151
AUU	116	113	117	102	104	112	113	140	122	109	103	113	106	95	120	108	98	138	96	111	128	117	126	118	97	98	122	123	105	105	119	120	130	121	111	122	109	99	125	100	111	101	120	130	120	138	102	105	103
UCA	141	123	166	144	142	137	136	148	163	150	158	137	139	146	142	133	143	142	144	147	123	158	139	134	138	125	144	139	138	131	159	145	135	143	122	155	128	152	143	165	143	128	143	137	140	124	134	152	146
AUG	156	121	131	134	119	116	126	108	125	127	132	115	146	125	124	139	148	119	124	126	164	140	136	126	126	132	139	131	125	126	150	134	138	142	117	123	124	126	121	109	124	131	122	136	133	107	125	121	124
CUG	143	150	129	141	162	136	138	117	148	138	143	119	145	133	121	131	131	139	120	151	143	125	123	150	160	128	143	137	113	125	126	118	150	142	131	121	124	138	141	132	142	122	155	157	143	157	138	134	140
UGC	169	155	147	144	158	145	141	168	129	161	152	143	122	142	140	117	136	156	144	135	132	173	155	123	142	148	153	145	144	153	139	159	136	145	145	138	116	142	149	129	128	140	120	153	152	129	158	117	136
AGU	106	112	119	109	118	134	118	127	111	122	117	131	122	119	115	98	120	135	122	135	110	109	119	125	138	118	124	125	122	133	99	127	116	110	109	105	106	115	128	112	111	112	105	119	125	115	133	109	118
ACA	122	117	154	113	133	128	116	135	121	120	125	132	138	126	130	126	135	124	107	131	124	133	125	135	133	123	118	125	127	139	119	114	119	115	123	131	115	128	135	127	129	126	133	126	148	122	131	137	118
GGC	160	172	159	156	165	160	164	147	136	166	149	176	142	166	149	172	176	173	170	152	167	148	145	146	158	157	152	149	169	157	170	163	161	165	163	155	165	143	172	152	155	135	135	155	148	144	153	155	142
AAU	82	83	86	90	102	92	106	102	94	93	92	98	94	109	83	86	106	102	110	100	101	96	83	85	83	117	99	124	100	120	102	98	101	102	92	85	96	108	118	115	99	101	106	94	86	86	111	88	93
CAU	131	121	103	138	115	107	123	114	100	124	129	147	115	127	104	100	116	114	111	127	98	126	137	118	112	115	104	113	91	137	129	133	131	125	110	126	130	101	119	137	112	150	123	120	116	116	124	116	125
AAC	105	141	123	124	143	130	139	110	112	129	133	122	111	110	95	131	109	120	113	110	124	115	123	110	102	118	102	109	103	106	119	97	113	101	119	112	136	118	131	114	128	114	137	130	128	111	122	121	103
GCG	152	147	143	144	142	156	141	163	167	112	158	143	147	140	164	132	140	169	141	138	126	137	177	136	137	160	156	144	144	147	146	157	152	157	153	134	138	130	126	128	125	150	152	137	150	128	134	134	132
ACU	104	102	127	118	116	124	103	107	104	113	93	127	119	109	109	109	127	108	82	93	107	115	117	117	85	116	112	105	93	107	108	137	122	112	94	112	124	111	100	121	112	125	116	123	112	119	134	98	109
CAC	117	128	126	123	120	120	114	131	144	114	143	120	121	135	150	134	131	118	127	111	141	101	146	116	124	142	119	112	142	118	138	134	138	108	120	109	125	127	128	128	124	133	112	132	114	138	115	142	129
GCC	133	127	144	121	121	154	128	137	132	129	138	142	137	109	139	110	134	134	143	128	124	122	130	134	134	112	141	141	128	129	147	145	133	142	133	127	141	123	124	134	113	120	131	118	122	116	136	129	116
CGC	128	127	134	117	148	135	113	122	133	136	131	131	118	135	130	120	127	116	123	111	132	134	127	130	121	119	129	121	125	143	140	128	157	134	120	140	142	132	125	124	141	127	124	118	116	129	134	110	130
GAC	120	130	109	121	116	120	100	123	129	119	115	123	111	109	128	108	118	97	110	128	127	119	115	123	124	118	125	136	133	115	121	107	130	123	109	124	132	103	117	122	135	114	128	127	119	142	130	126	116
GGU	133	95	121	109	98	120	137	116	113	118	108	110	130	87	121	117	121	115	106	129	133	130	139	134	110	132	135	109	125	106	120	111	111	105	110	140	97	125	108	119	107	125	98	123	115	125	106	104	129
ACG	140	113	119	118	118	130	133	110	121	130	129	117	106	113	120	105	124	125	124	128	100	127	109	131	118	116	130	109	126	116	109	119	98	120	114	144	109	123	118	127	125	144	115	130	124	119	132	121	124
CCU	123	110	116	117	95	87	100	103	108	103	99	113	90	94	88	97	94	93	110	95	99	103	93	100	95	89	106	88	100	101	89	101	101	93	104	102	85	88	101	98	83	84	89	95	105	88	101	104	106
CGU	95	110	108	103	108	106	100	104	113	89	97	124	121	112	115	118	111	123	108	116	113	85	109	103	122	103	114	122	104	127	93	119	112	102	105	105	110	108	102	108	95	119	115	103	116	117	114	108	104
[truncated: 119 more columns]

## Sheet: Tetramer
Top 50 tetramers in the FUE region in Spikemoss (S. moellendorffii)
	-200	-199	-198	-197	-196	-195	-194	-193	-192	-191	-190	-189	-188	-187	-186	-185	-184	-183	-182	-181	-180	-179	-178	-177	-176	-175	-174	-173	-172	-171	-170	-169	-168	-167	-166	-165	-164	-163	-162	-161	-160	-159	-158	-157	-156	-155	-154	-153	-152
AAGA	70	77	74	77	64	75	75	76	77	70	81	76	63	73	74	82	64	65	67	80	57	64	78	76	92	78	83	81	64	77	68	78	73	87	74	87	80	83	74	91	76	88	76	90	70	90	78	102	83
AGAA	62	82	74	74	66	66	81	51	66	78	59	74	71	62	58	66	68	61	72	54	68	62	63	78	64	70	71	75	64	71	70	66	57	87	82	72	74	80	80	76	72	71	67	77	69	75	82	71	76
UUCU	65	61	64	80	62	74	75	74	66	69	85	67	81	69	79	71	57	66	66	76	66	74	66	80	84	84	83	62	73	76	65	68	75	68	83	67	67	88	61	68	82	77	52	73	55	59	69	69	70
UUUU	49	47	43	78	43	49	58	87	57	45	44	97	60	53	57	74	43	42	62	83	47	42	52	94	55	58	51	114	42	54	53	114	66	52	68	78	39	45	49	90	45	55	53	94	48	50	51	83	49
GAAG	64	72	96	104	66	83	76	80	69	94	84	81	84	72	101	81	82	87	72	66	76	76	71	88	81	104	72	80	66	63	82	87	68	66	83	81	62	82	69	73	73	87	73	69	76	90	81	89	78
UCUU	78	68	76	63	73	75	74	74	72	61	80	84	78	73	67	73	60	60	67	67	69	81	69	58	74	96	71	78	66	76	81	75	58	66	83	63	75	80	89	72	77	68	71	73	70	58	70	68	67
UUUG	56	60	71	70	53	64	65	70	70	72	61	60	77	62	69	68	51	66	61	76	54	65	46	58	53	64	61	77	68	67	67	67	58	77	63	67	75	59	62	64	62	58	65	64	64	75	67	62	52
CAAG	79	78	72	79	88	77	74	86	76	72	78	75	85	86	78	60	65	83	93	79	66	85	82	72	78	88	76	69	91	77	77	102	90	91	83	85	73	83	95	73	86	77	82	60	69	76	83	76	90
GAGA	68	54	76	77	54	73	58	85	65	61	69	82	57	53	70	72	55	72	66	74	52	66	73	64	75	62	67	73	58	57	55	68	70	59	63	77	43	55	77	69	59	67	81	65	70	67	95	89	64
AAAG	46	52	58	51	58	42	57	55	46	64	51	59	42	52	64	49	52	43	49	52	54	63	56	66	59	51	46	54	50	53	64	46	56	68	63	68	57	55	49	67	62	75	60	56	63	58	60	70	53
UUUC	62	55	67	53	67	65	61	67	56	80	57	61	60	78	51	68	56	68	53	60	58	63	65	72	76	67	71	58	81	51	66	75	60	72	59	68	69	60	48	65	66	62	49	49	58	66	56	72	75
UGGA	77	89	56	68	84	78	69	64	79	87	63	78	67	68	75	58	74	86	79	81	65	69	81	68	90	96	79	67	72	75	84	70	71	70	59	80	64	71	65	74	55	84	64	77	81	68	67	77	63
AGCU	54	71	70	58	64	58	55	69	64	65	50	72	83	65	74	62	73	72	74	67	68	72	67	57	68	65	73	75	53	48	65	71	79	76	67	87	85	75	66	72	61	64	68	72	71	66	71	57	66
CUUU	54	72	53	47	62	58	61	61	60	55	45	59	63	59	56	52	58	56	73	48	57	64	56	59	55	71	76	59	68	63	65	51	50	53	59	73	64	54	58	66	57	55	59	40	71	49	65	56	59
GAAA	44	41	58	47	53	46	51	56	49	45	50	42	56	51	58	43	39	45	47	48	53	54	53	51	56	43	44	57	40	41	46	42	44	42	62	59	55	55	52	50	52	56	50	54	55	50	46	53	49
UCUC	55	55	65	57	54	59	87	72	56	52	72	62	57	63	66	81	65	57	63	59	54	61	73	58	52	53	79	77	50	56	58	59	53	63	71	74	59	58	62	59	61	73	56	57	57	67	66	70	63
AGAG	55	44	56	58	63	42	57	55	40	61	77	55	49	57	58	65	48	56	59	56	58	50	58	60	55	57	61	62	66	50	66	52	63	45	46	57	62	56	63	54	65	50	68	64	48	61	61	63	77
GUUU	49	58	55	60	55	60	59	55	51	60	61	52	59	48	47	40	65	56	43	51	48	46	54	52	61	60	52	40	51	75	66	42	56	56	41	58	47	58	47	48	52	38	49	40	52	53	60	56	64
UUGU	48	42	51	48	50	37	45	53	39	44	46	49	34	47	42	49	52	36	49	38	49	41	43	41	34	28	50	48	39	43	43	44	46	35	42	42	61	40	38	51	43	42	46	54	42	46	62	57	44
UCCA	72	54	60	69	55	77	66	65	65	49	71	72	69	58	65	64	71	65	58	72	65	76	62	79	56	57	62	65	86	71	55	63	55	69	68	76	69	60	60	79	74	68	65	76	73	76	58	77	56
GGAG	67	80	82	79	64	72	85	64	97	77	83	81	64	65	86	87	78	78	69	69	76	75	70	85	67	79	92	70	46	67	58	74	54	79	74	65	63	73	68	68	68	65	77	69	72	73	72	77	78
AAGC	58	54	58	59	58	65	61	63	51	48	76	72	57	71	66	69	51	56	64	46	58	56	61	48	48	72	75	48	55	58	60	73	69	57	70	76	60	55	63	68	50	64	72	63	56	53	75	49	61
GAUC	82	64	69	65	63	62	62	60	70	58	81	68	62	59	71	67	72	62	61	83	59	70	57	66	63	74	71	78	79	68	61	68	73	61	72	61	66	70	62	53	59	51	69	68	64	68	69	78	71
AGGA	66	67	73	65	54	60	68	74	63	71	75	69	74	73	66	64	61	69	83	67	64	59	70	73	73	65	67	39	73	63	89	63	80	93	72	58	60	60	71	80	70	70	85	82	62	67	52	69	64
AAAA	32	38	36	59	31	32	29	45	43	24	34	45	26	36	26	60	30	41	34	56	32	37	35	56	40	32	31	49	37	33	34	53	43	35	42	47	34	31	39	55	37	37	40	54	40	41	40	51	32
GAGC	66	73	60	69	56	78	67	61	68	65	69	68	77	69	60	72	76	62	70	58	69	66	62	64	73	56	80	59	78	60	58	62	57	54	77	64	76	66	67	64	57	63	53	68	64	61	57	63	66
CUCU	46	49	50	67	44	54	56	64	39	56	55	61	38	45	69	56	60	50	51	50	44	52	48	54	43	43	57	55	51	58	55	41	40	56	55	64	56	52	53	55	55	40	55	46	46	54	49	52	54
CGAG	69	66	60	67	86	75	73	91	56	75	80	70	84	53	67	68	68	78	58	64	61	60	67	68	66	75	79	74	71	67	77	66	64	64	77	71	61	72	79	66	75	72	73	80	66	63	74	76	68
GCUC	64	70	65	71	66	74	66	58	58	66	75	54	69	77	67	69	65	67	59	70	57	59	61	47	52	47	50	52	72	63	48	58	57	79	70	67	78	79	71	61	68	52	65	59	62	63	55	61	52
CUUC	49	58	65	64	54	67	58	54	67	60	70	67	58	66	63	47	49	39	54	59	53	57	72	60	53	54	49	56	61	41	58	59	60	57	52	62	55	50	64	51	59	64	56	65	45	75	58	53	47
GGAA	55	63	78	42	56	62	49	62	47	42	63	54	61	68	67	52	51	47	54	69	58	50	45	58	51	68	62	43	40	57	51	61	55	55	59	62	59	45	64	48	74	56	49	64	64	53	54	48	40
CAAA	62	41	46	42	50	47	45	49	48	63	42	44	35	46	48	64	61	48	42	42	56	39	55	54	32	45	41	45	56	56	51	53	55	62	57	48	67	46	57	52	71	44	47	54	50	49	52	43	48
CUUG	40	50	56	57	44	48	55	49	41	64	49	50	53	53	47	58	61	48	37	50	50	49	52	38	38	40	58	45	43	48	49	52	59	41	57	54	38	59	55	48	51	56	50	44	45	40	45	54	59
AGCA	48	61	65	60	47	54	58	59	60	57	60	68	59	78	73	55	51	61	46	60	50	58	51	61	44	52	54	74	50	61	65	57	54	56	50	55	64	60	57	58	58	48	53	59	59	61	54	59	51
GAGG	55	71	56	56	75	75	72	70	54	71	70	78	56	67	53	76	66	68	78	54	53	73	57	53	53	59	59	87	57	66	53	71	61	63	54	59	55	53	67	58	57	83	68	62	55	54	65	55	79
GCUU	55	49	47	40	42	56	40	59	47	47	49	35	51	47	45	50	48	56	51	57	48	51	46	55	49	46	46	45	44	49	39	41	40	55	57	45	53	56	46	55	55	54	39	50	43	53	44	58	44
GCUG	48	59	57	67	59	63	52	56	56	59	46	60	52	61	64	57	49	55	66	73	50	48	71	77	44	62	65	52	71	49	60	67	58	62	57	62	61	61	52	65	49	55	61	61	67	74	52	62	57
UGCU	64	45	61	63	58	56	56	62	41	52	52	54	51	53	56	47	47	54	66	44	40	69	62	48	39	57	40	50	50	59	48	56	49	50	54	53	47	45	65	57	48	54	41	60	57	35	60	45	46
AGAU	52	39	35	51	36	46	48	34	46	45	42	41	50	47	51	44	49	45	44	40	45	29	44	49	55	55	44	41	44	43	43	37	40	46	50	40	37	39	42	40	47	50	64	38	42	40	54	51	51
AUUU	24	31	26	29	32	36	32	39	46	34	37	48	33	33	35	32	28	40	27	33	41	39	33	36	27	25	49	47	35	35	40	44	47	48	38	42	38	33	42	31	38	37	39	42	48	42	33	41	23
UGUU	53	43	38	27	47	35	39	35	45	38	38	36	35	49	39	36	40	41	36	42	45	48	40	38	40	35	31	32	52	23	26	40	38	41	50	32	35	51	44	38	33	39	35	34	35	33	47	49	40
UUCC	56	49	55	50	47	42	51	53	47	48	63	49	48	57	47	47	45	54	57	53	46	48	52	49	42	60	39	44	48	45	34	45	61	60	48	49	52	42	39	56	40	50	53	45	46	40	63	46	52
GAUU	54	54	42	36	46	44	51	49	35	40	46	33	48	44	45	43	52	38	49	62	44	61	49	34	51	46	54	36	34	47	47	60	44	49	54	50	39	52	34	45	46	47	55	62	54	53	50	43	33
CUCC	47	42	61	51	58	54	56	60	38	63	44	43	47	45	47	49	52	50	59	49	62	50	58	53	35	44	46	69	46	45	50	40	47	50	69	48	53	50	48	44	44	57	52	40	61	49	52	51	47
GUGG	49	82	56	60	46	56	68	62	57	52	55	49	50	62	44	74	50	64	75	52	66	61	58	69	54	47	55	53	61	68	73	46	47	41	61	54	58	53	49	48	47	48	49	52	59	55	54	57	43
AAGG	63	42	46	63	59	62	51	52	57	53	53	52	53	52	51	51	41	47	54	60	53	58	62	59	54	59	58	51	44	59	54	51	62	60	59	60	55	46	62	47	53	65	67	51	40	52	48	56	49
GCAA	48	66	56	66	45	41	43	43	56	51	55	52	38	44	52	56	58	44	55	43	57	45	51	36	47	53	32	63	51	41	58	56	54	53	56	64	41	58	54	52	49	56	40	40	53	51	39	53	36
UCAA	48	46	59	59	55	49	50	50	56	54	48	48	50	62	49	43	49	55	52	56	42	47	58	43	46	43	48	48	48	35	55	49	57	54	35	46	49	54	41	68	41	49	39	41	44	46	38	57	54
UCGA	40	36	45	58	56	48	43	51	52	57	43	56	53	49	47	45	51	55	43	64	44	48	45	54	57	49	45	57	42	46	50	42	50	52	48	46	55	54	47	50	30	49	61	48	45	50	57	51	54
AAGU	39	39	39	45	61	36	42	35	43	49	39	37	46	34	32	69	47	50	47	44	42	51	44	49	44	34	48	34	53	38	39	45	47	42	39	37	41	41	39	29	46	39	48	32	39	46	45	45	45
[truncated: 118 more columns]

## Sheet: Pentamer
Top 50 pentamers in the FUE region in Spikemoss (S. moellendorffii)
	-200	-199	-198	-197	-196	-195	-194	-193	-192	-191	-190	-189	-188	-187	-186	-185	-184	-183	-182	-181	-180	-179	-178	-177	-176	-175	-174	-173	-172	-171	-170	-169	-168	-167	-166	-165	-164	-163	-162	-161	-160	-159	-158	-157	-156	-155	-154	-153	-152
AAGAA	36	34	31	31	33	30	27	39	32	30	28	29	31	25	28	37	25	26	29	35	23	21	35	34	31	34	33	36	33	36	25	30	44	41	32	39	36	36	32	31	28	29	38	42	33	33	26	38	36
UUCUU	28	22	28	38	31	27	35	31	27	32	38	28	40	32	32	25	23	23	29	30	26	27	27	41	50	33	28	23	35	33	31	29	29	34	35	30	33	37	25	32	36	32	28	34	26	24	21	24	27
GAAGA	25	29	38	31	26	35	24	38	33	38	33	22	28	28	42	26	32	35	30	24	25	29	31	42	30	37	28	30	22	23	27	32	35	25	40	31	23	32	32	30	24	28	33	33	37	31	38	41	36
UUUCU	28	25	34	21	29	23	33	26	26	41	23	27	27	34	22	22	22	21	30	25	23	24	33	33	36	32	28	24	30	22	27	31	22	34	26	29	36	28	20	30	35	21	20	21	22	23	28	36	36
AGAAG	21	30	36	28	31	17	33	16	40	38	27	28	27	25	17	31	24	30	21	23	25	22	30	26	38	24	23	35	30	27	26	21	19	28	31	22	26	27	31	29	26	21	31	32	33	28	32	30	35
UUUUU	19	12	21	15	39	24	20	21	17	36	27	21	22	21	33	16	13	20	15	33	15	14	19	26	43	17	27	17	16	48	35	32	25	20	35	13	19	17	23	34	20	17	18	15	29	15	22	19	18
UCUUU	25	22	21	27	22	21	27	23	19	12	22	29	30	28	21	23	20	21	16	21	20	24	21	23	34	41	20	24	24	29	20	18	25	27	29	24	20	26	32	22	24	23	16	31	25	19	18	24	26
AGAAA	19	21	19	16	17	20	20	16	21	16	13	23	20	17	17	17	20	16	19	11	21	22	18	21	18	16	27	14	16	18	17	17	17	28	18	24	15	25	18	16	19	20	17	19	21	19	25	22	24
UUUUG	20	19	16	12	16	21	24	18	22	17	17	27	22	22	24	18	20	16	26	20	22	10	21	16	22	19	20	24	17	20	21	27	26	22	27	19	21	19	17	18	15	23	21	24	21	22	16	18	18
UUUGU	15	16	19	20	13	17	22	14	18	18	21	17	19	13	22	28	12	19	9	23	14	18	13	17	10	22	19	20	17	20	17	21	15	19	20	28	21	16	22	15	19	18	24	14	16	26	29	22	18
AAAGA	19	14	15	18	25	12	14	21	19	23	14	23	19	21	20	20	18	10	15	15	13	20	18	19	14	16	16	20	18	17	19	15	15	16	19	21	22	16	20	23	22	21	17	21	25	18	22	25	17
UUUUC	26	25	19	32	20	22	22	27	27	18	25	27	32	17	22	19	20	18	26	17	21	22	26	28	31	21	27	45	22	22	24	26	32	25	30	18	13	17	25	29	25	25	21	30	21	22	29	26	18
GAGAA	27	17	21	25	19	27	19	29	26	14	20	28	21	20	25	22	19	30	17	21	23	25	25	24	27	24	23	18	23	20	23	20	26	26	21	24	17	25	30	28	22	19	25	22	26	24	25	25	27
UCUUC	24	22	28	23	33	34	27	33	29	28	26	29	27	25	17	27	14	22	29	29	25	35	28	23	29	26	29	26	22	24	27	29	20	14	28	20	24	30	27	29	29	22	36	24	32	19	30	23	27
AGAGA	23	10	13	20	25	11	17	14	20	20	23	19	11	20	19	10	20	20	24	21	24	16	16	27	19	17	21	12	22	19	20	17	21	20	25	14	23	25	21	15	24	15	18	24	18	21	19	12	28
GUUUU	21	20	15	29	23	28	26	22	18	25	24	18	23	20	19	12	27	23	15	20	15	16	23	17	19	21	27	15	20	26	20	20	14	27	13	20	15	23	17	18	24	15	24	11	23	20	22	20	20
GAGGA	19	36	24	30	29	30	32	27	26	32	32	33	28	27	29	27	31	34	31	32	21	26	25	26	30	26	11	36	28	37	23	30	35	32	24	31	20	29	26	32	22	30	37	29	32	16	28	23	44
AAGCU	23	23	29	19	18	16	25	29	20	17	30	35	21	27	24	23	20	29	27	18	27	27	22	19	16	26	23	16	16	18	29	32	29	28	26	31	25	22	19	23	15	28	32	23	19	20	21	16	19
GAAAA	16	13	23	10	20	14	12	28	8	17	13	13	23	11	23	16	13	13	12	13	19	21	20	17	24	14	14	16	10	18	13	14	13	15	16	20	24	14	14	14	11	16	13	15	13	17	16	16	20
UUCUC	19	21	22	18	23	32	23	23	22	25	21	23	33	15	26	33	19	23	17	27	22	18	17	20	18	30	33	18	24	29	17	21	30	23	33	23	23	24	20	19	29	18	16	22	26	19	27	25	22
UCUCU	19	12	23	29	34	16	20	17	33	27	25	13	17	27	26	23	14	15	21	21	22	9	17	17	22	15	20	22	15	20	11	15	17	23	29	25	18	21	22	22	16	22	15	22	30	20	21	17	20
CUUUU	16	24	13	10	16	14	15	22	11	17	16	22	16	20	13	14	13	24	21	13	18	24	19	18	19	24	27	22	26	16	21	19	16	19	14	9	18	17	19	19	19	20	16	15	22	16	17	16	13
AGCUC	26	28	31	21	22	23	18	25	29	24	21	28	40	23	35	27	27	26	28	26	29	21	19	20	23	18	23	31	23	15	22	26	25	30	29	35	35	31	25	27	19	26	25	26	24	22	23	15	27
AAGAG	15	15	14	24	19	18	24	16	21	22	24	25	11	23	22	13	19	17	16	19	17	14	19	11	22	16	15	24	15	23	19	21	16	18	12	23	19	25	15	32	17	20	15	21	20	22	19	37	24
GAGAG	21	20	24	29	18	21	14	12	24	30	14	18	26	18	23	22	16	14	18	27	18	20	11	20	23	14	24	20	15	19	14	23	22	17	18	26	16	15	20	16	14	21	21	21	26	21	25	24	20
GAGCU	25	29	16	28	18	21	19	24	26	24	24	23	24	28	24	26	26	25	22	22	25	22	18	23	24	22	32	24	21	24	26	20	27	24	36	28	26	24	31	18	20	18	15	26	27	29	18	28	27
UGUUU	19	18	17	12	16	20	15	15	17	17	13	23	14	20	16	17	19	13	13	15	21	21	17	17	15	14	13	15	26	15	7	15	16	15	18	15	18	21	17	12	15	17	14	17	15	17	19	24	26
CAAGA	25	23	17	19	17	19	21	17	12	13	19	19	19	19	17	13	11	14	29	20	16	21	20	26	28	23	25	18	31	24	28	25	27	27	17	29	25	23	31	25	31	14	36	18	21	23	28	23	24
GGAAG	22	29	35	19	23	22	18	33	25	14	30	25	23	27	32	18	24	19	22	27	28	18	22	19	20	26	31	13	20	25	29	22	23	25	24	21	26	18	25	14	33	25	18	24	26	23	28	19	13
CUCUC	17	14	12	31	24	23	22	15	22	28	20	15	13	27	29	17	21	12	15	15	14	22	15	21	23	21	19	19	22	20	11	14	18	27	27	17	16	16	15	18	24	10	13	24	27	23	13	20	17
UGGAG	32	19	27	22	31	27	17	28	21	33	23	28	20	28	37	24	29	21	23	23	17	22	26	23	26	37	28	21	29	11	30	16	22	23	18	24	28	26	22	26	20	26	17	23	25	27	29	35	25
AAAAG	12	25	15	22	14	11	8	13	20	17	13	13	10	13	12	15	11	19	10	13	13	15	20	14	11	11	15	9	12	22	12	15	24	21	20	17	18	13	17	13	18	19	18	19	15	21	24	11	16
UUGUU	18	15	13	19	16	13	15	19	14	13	17	16	15	18	14	22	16	8	20	13	17	9	16	10	15	11	15	24	8	11	13	15	15	21	9	14	23	19	12	15	14	11	13	18	14	13	23	12	20
UGGAA	21	35	13	19	26	19	24	16	17	26	12	27	18	18	17	20	16	25	22	28	22	19	22	15	28	25	19	15	20	16	23	20	16	20	21	26	12	20	17	23	14	17	16	23	19	18	21	10	17
AAAAA	13	11	10	11	18	10	10	9	9	16	16	5	6	11	16	8	15	10	10	27	12	11	9	9	12	8	10	11	13	13	12	15	14	19	15	7	8	15	14	17	7	13	12	16	25	14	3	13	10
GAAAG	12	11	19	12	12	15	26	13	20	13	21	11	22	15	17	10	10	10	13	16	19	19	16	15	20	12	15	20	15	14	14	12	18	11	22	18	12	18	21	19	24	21	16	20	21	14	16	12	14
CUCUU	21	24	18	21	17	21	17	20	19	24	17	23	14	15	19	16	19	19	15	19	23	20	12	11	15	15	20	26	20	26	24	13	16	26	10	23	19	23	27	24	17	17	21	13	14	24	22	16	21
CUUUG	19	21	19	22	24	18	20	17	23	20	14	21	20	19	16	18	21	16	29	14	18	14	16	19	18	18	30	19	25	21	21	11	15	14	18	32	17	18	19	21	19	16	18	15	25	16	21	16	20
CUUCU	13	13	16	23	22	27	18	14	20	15	19	19	16	19	18	14	18	16	14	19	18	10	20	27	18	17	11	18	27	14	19	20	19	27	16	18	15	16	19	20	17	16	14	18	12	17	18	16	17
AGGAA	26	22	17	16	19	14	24	17	17	21	23	21	30	23	15	15	18	11	28	19	16	13	16	21	24	19	13	15	22	22	23	19	24	28	25	15	19	20	20	32	21	16	25	25	15	16	11	15	17
GGAGA	15	24	22	17	19	15	30	17	31	18	27	18	17	16	29	21	24	18	18	22	25	21	10	28	22	17	22	20	11	14	15	26	18	23	21	13	23	22	23	22	17	25	26	20	25	28	36	27	24
CAAAG	22	15	12	19	12	22	16	16	17	16	20	13	10	26	16	23	18	17	21	14	24	15	25	23	12	18	21	15	20	17	14	18	15	26	23	19	20	11	23	22	26	14	17	19	17	21	23	20	17
AUUUU	7	11	5	11	9	15	9	13	17	9	14	21	15	10	9	15	9	15	10	10	17	17	10	16	13	10	20	14	12	17	19	19	15	21	16	12	12	14	17	11	10	15	22	19	9	15	11	15	11
CAAGC	21	27	25	20	21	22	21	26	17	31	28	23	30	30	25	16	20	29	20	25	17	23	18	13	15	25	20	22	26	21	24	34	27	29	30	24	22	23	31	15	17	24	20	19	16	24	21	28	26
AGCUU	12	17	11	11	16	14	19	16	14	19	14	22	17	18	12	14	19	20	24	12	19	22	14	18	18	19	22	16	16	9	15	18	18	21	14	19	15	22	14	14	13	14	21	17	19	19	23	17	15
CUCCA	19	15	21	18	27	21	25	21	13	28	18	18	20	13	17	21	27	18	22	19	28	22	24	17	15	16	19	36	18	16	23	18	17	22	26	24	22	23	24	21	16	19	20	24	24	18	16	16	21
AAGGA	27	20	23	22	20	21	23	17	25	24	20	19	22	21	20	15	12	18	15	22	17	26	27	23	21	29	10	24	10	37	16	26	28	24	20	19	21	24	30	22	22	32	30	23	13	19	20	25	23
AGGAG	23	23	35	24	21	26	19	34	16	23	27	22	23	24	24	28	25	26	26	27	22	20	23	22	23	21	15	10	14	19	21	21	30	35	27	18	24	20	22	25	20	29	31	24	26	20	17	26	28
UUCCA	21	22	25	21	19	17	19	17	21	22	27	20	20	26	20	21	16	21	26	20	21	19	23	19	14	24	20	22	21	17	13	17	21	27	20	27	17	17	20	26	23	20	20	28	13	16	32	16	23
UCCAG	31	15	23	24	25	29	20	21	24	16	30	23	23	14	23	31	23	30	22	25	21	26	21	23	24	16	23	17	29	24	20	22	15	23	25	31	31	18	25	28	25	26	29	23	27	31	19	30	22
[truncated: 117 more columns]

## Sheet: Hexamer
Top 50 hexamers in the FUE region in Spikemoss (S. moellendorffii)
	-200	-199	-198	-197	-196	-195	-194	-193	-192	-191	-190	-189	-188	-187	-186	-185	-184	-183	-182	-181	-180	-179	-178	-177	-176	-175	-174	-173	-172	-171	-170	-169	-168	-167	-166	-165	-164	-163	-162	-161	-160	-159	-158	-157	-156	-155	-154	-153	-152
GAAGAA	12	15	14	12	13	14	11	18	11	18	15	11	13	12	17	13	13	16	9	9	10	13	15	17	14	14	16	15	10	10	12	16	16	10	23	19	13	15	12	13	13	21	17	14	18	16	13	16	11
UUUCUU	13	8	19	7	14	17	16	9	9	25	11	18	16	14	8	10	10	11	12	11	14	9	19	21	15	16	9	15	16	9	15	13	10	17	9	17	16	10	8	14	15	16	10	8	11	8	9	12	18
AAGAAG	18	16	8	11	16	15	9	14	13	14	13	12	12	5	11	17	10	4	11	14	12	15	13	19	13	12	14	14	13	15	8	6	13	15	12	12	15	12	14	11	11	12	16	17	11	14	12	17	9
UUCUUU	9	9	12	13	14	12	13	9	5	9	21	11	16	11	11	10	9	8	8	11	14	9	12	20	17	9	11	10	11	13	8	14	12	10	16	8	14	13	8	9	13	13	15	13	10	7	7	10	12
UUUUCU	13	8	9	15	9	15	10	9	19	9	10	14	13	11	11	10	10	12	11	8	10	12	15	17	14	8	13	18	13	12	10	8	20	13	18	13	10	10	16	20	13	13	11	14	10	12	18	16	11
AGAAGA	11	13	7	8	12	16	18	5	16	17	12	11	12	14	6	12	13	13	5	5	12	9	13	8	17	8	7	9	11	8	12	8	7	12	15	4	7	12	10	11	12	13	13	13	9	14	14	13	14
AAGAAA	10	8	8	4	9	11	9	10	5	8	13	5	9	6	6	11	9	10	6	6	9	6	13	10	7	14	12	7	11	9	6	12	8	9	6	8	10	5	6	5	8	5	9	10	10	13	10	10	6
UUCUUC	11	8	10	12	11	10	13	8	11	10	14	14	12	6	14	7	10	11	11	13	10	18	9	15	16	15	9	8	14	11	18	8	6	14	11	8	10	10	11	13	13	15	5	15	10	13	10	11	4
UUUUUU	4	7	9	9	10	14	7	4	8	12	10	17	7	9	12	8	9	17	11	9	3	10	11	21	7	12	5	2	9	30	7	10	8	7	8	17	5	9	4	11	5	18	7	11	5	12	6	11	5
AGAAAA	10	11	6	8	9	7	11	4	8	7	5	10	5	7	6	6	5	4	7	6	10	9	7	10	6	6	10	4	8	3	7	2	7	7	7	11	2	6	5	7	7	6	5	4	7	5	7	8	11
AAAGAA	9	6	7	11	13	5	7	6	10	6	4	10	5	6	7	7	9	2	5	5	4	12	9	6	4	10	4	8	8	7	3	9	4	5	4	9	6	4	3	6	8	6	7	13	8	7	9	9	6
UUUUUC	8	8	14	7	12	12	11	15	7	8	14	15	6	11	8	10	6	8	6	10	8	10	14	17	11	8	12	8	9	11	16	18	12	8	6	6	11	9	15	8	11	6	11	6	9	8	12	9	9
UUUUGU	8	7	5	1	6	10	3	4	7	4	4	5	5	8	12	8	7	0	10	5	7	3	8	4	7	9	7	10	8	5	8	6	8	8	11	2	7	8	3	8	5	7	5	8	7	12	9	5	5
UCUUUU	11	8	7	8	5	5	9	5	6	5	12	8	7	8	8	6	10	9	5	12	7	7	9	14	14	14	11	12	8	11	9	5	11	5	4	9	9	11	11	10	14	8	7	11	10	6	8	5	5
UUGUUU	10	9	10	8	7	8	8	9	7	5	9	7	5	9	8	8	6	2	7	5	10	4	7	4	7	1	4	10	4	2	5	7	5	8	3	7	9	9	6	8	6	5	7	8	7	3	11	8	11
GAGAGA	8	7	10	10	8	7	0	8	6	9	8	5	9	7	3	6	13	5	6	11	9	7	9	5	3	8	3	8	7	9	5	9	7	9	8	12	9	7	6	6	9	12	7	5	10	11	12	9	6
GGAAGA	10	10	9	7	12	8	7	14	10	7	9	6	6	9	10	5	10	9	9	11	13	11	9	6	9	14	16	5	6	8	12	10	7	16	13	11	10	9	9	6	12	11	11	11	14	12	13	7	5
UUUGUU	9	5	10	6	5	6	8	5	4	4	6	10	4	4	13	8	3	10	1	12	6	10	4	8	3	7	8	3	4	6	8	7	10	4	7	12	10	3	6	4	5	6	4	6	5	5	8	12	7
UCUCUC	7	3	8	11	20	13	4	5	12	11	11	10	10	14	10	7	10	6	5	5	12	3	8	7	8	6	6	8	5	10	5	5	7	11	10	8	3	6	10	8	2	10	8	12	11	4	11	9	11
GAGAAG	9	7	6	12	4	11	7	17	13	10	12	10	11	7	13	9	11	12	7	6	9	10	7	13	9	9	11	10	10	9	9	8	7	9	6	14	3	10	10	15	8	9	11	10	12	10	10	14	15
CAAGAA	16	8	5	8	7	6	9	7	5	7	8	9	2	6	12	4	2	6	13	7	3	8	8	6	17	9	12	9	13	10	14	14	12	13	9	11	11	9	9	10	12	8	15	4	8	7	10	10	10
GAAAAA	6	3	10	2	10	4	5	8	4	9	3	3	9	6	7	9	4	7	5	4	7	7	7	3	11	4	6	7	1	5	10	4	3	7	3	6	10	5	5	7	3	6	5	7	4	5	6	7	5
UCUUCU	2	4	10	8	12	13	7	6	10	7	8	8	7	10	5	9	8	7	6	6	6	12	13	11	14	7	8	13	8	7	8	6	9	4	11	8	8	11	9	8	8	7	12	5	4	8	8	11	7
UUUCUC	8	10	9	10	11	3	11	6	10	9	8	6	3	14	9	6	6	6	10	10	3	8	8	5	16	11	11	7	10	8	6	12	10	9	12	9	12	11	5	11	8	5	6	11	9	12	11	13	13
GAAAGA	7	3	6	2	2	3	12	4	7	4	10	6	12	7	10	3	1	6	5	5	4	6	3	4	7	3	6	6	5	4	5	5	4	5	10	10	3	5	7	9	7	7	5	7	9	5	10	3	8
UUUUUG	10	2	6	6	7	6	9	4	7	7	10	3	10	5	3	4	4	8	6	4	2	2	4	9	7	7	11	7	5	4	16	11	9	7	4	5	4	7	5	3	7	8	3	6	6	5	6	8	7
UCUCUU	11	7	13	6	9	6	9	8	13	8	12	3	5	6	6	10	5	8	4	10	6	4	6	8	9	7	11	10	8	7	5	6	11	4	15	10	9	10	9	4	9	8	8	6	15	12	7	6	8
CUUUUU	6	12	3	6	8	6	4	9	3	9	10	6	4	4	5	5	5	5	3	4	8	8	7	6	6	9	7	11	8	6	8	6	7	5	5	2	7	4	7	2	3	6	6	2	10	3	6	5	5
AAGAAC	8	10	9	8	5	8	7	6	10	5	3	10	7	7	8	9	3	5	5	11	5	3	6	3	3	9	4	15	3	9	11	9	16	13	10	15	7	9	7	11	9	14	8	12	9	7	7	8	13
GAGGAG	12	16	10	16	13	13	19	8	11	15	14	13	9	8	12	14	12	12	12	9	8	11	11	10	9	7	5	6	10	6	8	15	13	12	11	14	12	7	7	8	11	11	8	10	9	8	12	10	16
GAUCGA	7	12	9	8	8	8	7	6	3	13	17	12	8	6	11	8	9	10	4	7	9	8	12	8	6	13	9	4	9	7	7	3	9	10	19	8	11	9	7	8	14	6	9	9	11	10	16	13	12
GUUUUU	6	7	4	11	9	10	11	8	8	9	7	8	10	8	6	2	12	7	3	3	6	5	13	8	3	8	8	7	7	13	10	9	3	9	3	7	6	11	5	9	8	3	6	5	9	7	8	10	7
AAAAGA	1	5	5	12	7	4	4	8	8	7	5	8	5	3	6	6	4	5	1	3	7	4	7	3	4	4	7	4	6	9	6	5	9	7	6	6	7	5	6	4	3	6	7	7	6	12	6	3	4
UUCUCU	7	7	10	10	6	9	7	12	6	9	9	8	12	5	10	11	6	7	8	13	7	7	6	6	7	8	10	5	6	7	4	9	6	10	14	7	8	7	4	3	6	10	3	5	6	7	4	6	8
AGAGAA	4	2	5	8	7	1	7	5	3	3	4	4	5	10	7	4	9	8	8	5	9	6	5	10	7	8	5	4	8	10	4	6	9	7	8	7	10	9	6	2	8	4	7	6	3	8	4	3	10
GAAGAG	9	7	12	11	9	9	9	7	11	11	13	4	8	9	9	10	10	11	7	7	4	10	3	10	6	6	7	7	7	8	4	8	2	3	4	6	5	7	8	5	8	5	6	9	8	6	13	9	7
GAGAAA	7	5	4	9	9	4	6	6	7	2	4	12	5	6	7	7	5	6	4	7	7	8	6	3	6	10	1	5	4	4	7	3	12	5	7	2	9	7	9	9	9	8	6	10	7	5	8	8	9
AAAAAA	7	7	3	3	2	12	7	3	2	3	2	7	4	2	2	5	5	14	6	6	0	4	3	9	0	3	4	7	3	8	5	5	8	0	4	6	5	6	5	3	6	7	10	5	5	1	7	14	12
AGCAGC	4	4	6	15	12	12	12	7	7	13	17	12	10	15	9	10	13	16	5	12	9	11	9	14	6	5	10	18	16	19	9	7	11	15	10	9	11	8	10	12	13	12	5	7	5	12	13	10	9
AAGCUC	7	10	13	7	7	5	8	10	7	6	10	22	7	9	10	10	9	12	10	8	10	6	8	5	5	7	9	9	8	5	12	9	13	11	11	13	12	9	9	7	6	8	11	4	8	6	2	9	1
CUCUCU	5	6	4	7	11	15	5	7	10	8	7	6	3	6	8	1	7	6	4	4	2	8	6	9	4	4	4	4	7	4	4	5	4	10	11	9	4	10	2	7	11	3	7	9	8	9	3	5	2
AAGUUU	9	9	4	10	9	3	6	9	4	11	1	2	3	3	6	4	7	12	3	5	7	12	6	9	1	1	6	7	10	2	9	7	4	8	7	3	6	5	9	3	6	7	8	2	5	7	7	11	5
AGAGAG	9	2	6	3	9	9	0	5	9	3	6	9	4	4	5	3	3	6	5	7	7	2	4	9	1	8	3	3	4	3	7	5	4	4	12	6	8	7	3	6	6	8	4	7	5	4	11	7	6
AAGAGA	3	6	3	6	4	6	9	7	5	7	11	6	5	6	5	7	7	6	4	6	3	3	8	3	11	5	3	6	4	4	4	5	6	9	4	11	7	6	4	12	5	4	6	7	6	6	4	11	5
UCUUUC	5	8	4	8	12	9	8	8	4	3	4	7	9	12	6	11	6	7	6	2	9	11	7	3	8	7	4	4	6	8	8	6	7	11	13	11	5	4	13	6	4	9	2	7	4	5	4	9	10
UGGAAG	8	17	5	6	9	8	13	11	6	10	5	8	7	11	5	7	3	10	9	16	5	11	7	6	12	11	4	8	7	8	6	10	7	7	7	14	4	7	5	10	5	3	6	7	8	10	7	3	11
GAGCUC	11	14	5	10	7	7	7	13	11	10	13	6	8	14	9	8	9	7	10	8	8	8	4	6	6	7	17	10	7	9	9	6	11	13	16	12	9	11	10	6	6	6	4	7	3	10	8	10	13
CUUCUU	4	8	5	10	5	8	2	3	9	4	10	5	6	7	7	4	5	4	2	5	4	4	9	15	6	7	4	4	7	8	6	6	8	8	10	9	9	6	8	10	9	7	7	9	6	6	8	6	8
CAAGGA	13	8	5	8	17	10	8	15	16	7	5	7	9	10	9	5	5	12	15	8	11	15	11	8	14	2	5	4	15	11	9	13	15	7	9	5	5	14	13	8	15	11	9	3	8	7	7	1	9
AGGAAG	12	11	9	7	6	4	14	8	4	13	8	9	9	7	9	7	7	2	9	8	7	5	5	9	8	8	5	6	12	12	10	9	10	12	11	6	9	9	4	15	11	7	9	11	6	7	7	5	9
[truncated: 116 more columns]

## Sheet: Heptamer
Top 50 heptamers in the FUE region in Spikemoss (S. moellendorffii)
	-200	-199	-198	-197	-196	-195	-194	-193	-192	-191	-190	-189	-188	-187	-186	-185	-184	-183	-182	-181	-180	-179	-178	-177	-176	-175	-174	-173	-172	-171	-170	-169	-168	-167	-166	-165	-164	-163	-162	-161	-160	-159	-158	-157	-156	-155	-154	-153	-152
AAGAAGA	8	4	3	3	12	11	3	7	5	6	4	6	9	3	4	6	3	1	2	6	6	8	4	7	3	4	6	9	6	5	2	3	9	11	2	6	12	5	5	9	6	8	7	3	8	5	7	9	8
UUUUCUU	4	2	4	8	6	10	5	4	9	4	6	7	5	4	4	4	5	7	5	6	5	8	10	9	12	5	10	11	5	7	4	4	11	4	11	7	5	5	7	12	10	8	5	7	5	6	6	7	7
GAAGAAG	4	7	4	3	6	4	16	7	7	7	6	6	3	6	6	5	2	7	5	10	8	6	4	8	3	4	9	7	4	4	1	7	5	5	7	11	10	10	2	5	7	10	6	5	5	9	5	7	7
AGAAGAA	5	5	2	1	7	12	10	1	10	6	6	8	5	8	3	5	5	5	5	4	6	6	7	5	9	3	3	5	4	3	8	6	4	8	9	1	3	3	4	4	8	7	3	9	5	4	6	4	4
UUUCUUU	6	4	6	2	7	7	3	1	2	10	6	10	8	5	5	6	4	3	4	8	7	6	6	9	5	5	5	6	8	5	10	5	4	8	4	6	5	5	3	8	5	10	3	2	2	3	3	7	12
UUUUUUU	3	5	7	3	2	3	10	4	5	6	3	3	4	10	6	4	2	4	4	2	11	4	4	6	9	2	0	16	11	2	7	4	5	6	9	3	3	1	5	3	6	9	4	2	5	3	2	2	9
AAGAAAA	4	2	5	3	4	5	2	5	2	3	7	1	4	3	4	2	3	5	4	4	6	2	8	2	4	7	2	5	2	4	1	5	1	5	1	2	3	2	0	2	2	1	2	3	2	6	2	5	2
UUUUUCU	4	5	8	3	9	5	5	10	6	4	6	7	4	6	4	6	4	3	2	4	6	5	5	8	5	5	6	5	5	4	5	10	6	2	3	4	8	5	11	4	6	1	5	4	8	5	7	6	6
UUCUUUU	2	4	4	2	4	6	5	3	2	4	5	4	6	5	4	4	6	4	6	4	2	5	11	8	9	6	6	2	5	8	2	7	3	2	7	5	7	4	5	6	6	5	5	4	4	5	4	3	4
UUUGUUU	5	5	4	4	4	5	4	3	2	3	5	5	2	2	6	4	1	4	1	7	3	6	2	6	1	2	2	2	1	2	4	2	3	2	4	6	6	3	4	3	3	3	2	3	1	1	5	8	3
UUUUUUC	2	5	3	5	7	2	6	3	4	7	8	2	3	6	7	4	3	2	6	6	2	8	6	4	3	5	4	2	7	11	4	3	3	3	4	4	3	6	2	7	2	6	5	6	3	5	4	4	3
GGAAGAA	5	6	2	4	3	2	4	9	3	2	3	3	2	7	6	4	5	1	2	4	4	6	4	2	1	8	8	2	3	5	5	7	4	9	6	6	7	7	6	3	7	6	8	4	7	5	8	5	2
GAAGAAA	1	3	0	2	2	5	2	5	2	6	2	3	2	2	6	1	6	0	4	1	2	5	9	4	7	5	4	3	3	0	4	4	4	2	3	3	1	2	4	4	0	5	5	3	6	3	3	3	3
UUCUUCU	2	4	4	6	8	3	3	5	4	5	5	4	5	1	5	4	5	5	2	3	3	5	4	8	4	7	7	4	4	5	5	3	4	5	5	2	5	3	2	2	5	6	1	2	5	4	2	4	2
UUUUGUU	2	4	2	0	3	3	2	2	3	1	3	1	2	4	3	3	4	0	6	0	4	2	5	1	3	5	1	3	3	2	3	4	2	4	5	2	1	5	0	4	3	4	3	3	2	5	6	1	1
AGAAAAA	2	4	1	5	4	3	6	3	5	2	1	3	3	4	4	2	3	2	1	2	5	4	2	6	1	3	6	0	1	2	1	0	3	0	1	5	0	2	1	2	2	2	1	0	2	3	4	1	5
UUUCUUC	5	3	3	5	5	8	7	3	2	8	5	5	2	8	1	2	5	5	7	3	5	2	8	7	5	6	2	4	6	1	4	3	4	6	0	7	4	2	1	4	7	2	6	4	6	4	4	2	2
AAAGAAA	2	1	3	6	5	2	4	0	5	3	2	6	3	2	1	4	2	2	2	4	2	4	0	3	2	5	2	6	3	4	2	1	2	1	0	4	2	2	1	1	3	0	3	4	5	4	3	3	1
UCUUUUU	8	2	4	4	2	2	5	2	4	4	5	3	3	4	3	3	1	2	2	5	3	3	4	6	6	5	7	6	3	6	6	3	3	2	1	5	4	4	1	1	4	3	1	5	1	3	3	1	1
UUCUUUC	4	1	4	7	6	4	7	1	2	3	6	4	9	4	5	3	1	3	1	4	10	2	1	5	3	2	3	4	3	4	5	3	6	5	6	3	3	6	3	2	4	1	3	2	2	0	1	4	5
GAAAAAA	4	1	5	0	4	1	3	4	1	0	0	1	3	4	5	1	2	3	4	1	2	2	3	1	6	2	3	3	1	1	6	2	2	3	2	4	3	2	3	5	2	5	3	5	2	4	6	5	3
AGAGAGA	2	1	3	1	2	2	4	2	0	2	2	3	3	2	1	5	0	1	2	4	2	1	1	1	1	2	4	2	2	2	1	0	3	3	6	3	5	3	2	3	2	5	1	6	5	1	2	6	4
GAAAGAA	3	1	4	1	2	2	2	1	2	1	5	1	3	2	2	1	0	3	2	3	2	3	1	2	5	1	0	4	4	1	3	3	2	1	4	2	1	2	1	4	3	4	4	2	3	3	5	0	4
GAGAGAG	2	3	2	4	5	3	2	5	1	2	3	1	3	4	1	2	4	3	4	3	4	3	4	0	2	1	1	2	1	4	1	1	0	7	3	2	2	1	1	2	3	6	4	4	3	3	2	3	7
UCUUCUU	2	2	6	3	3	2	2	2	4	3	3	4	4	4	3	2	1	2	2	6	2	4	9	3	5	5	4	5	2	3	4	4	4	2	5	5	5	5	5	4	4	4	7	3	1	4	3	6	1
UCUCUCU	5	3	5	4	7	6	9	4	4	3	0	2	7	5	1	0	2	2	3	4	3	4	3	1	2	1	2	4	2	3	1	0	3	9	5	2	2	0	4	5	0	4	5	5	3	0	2	2	5
UUUUUGU	3	1	1	3	3	0	2	1	1	2	3	1	1	1	0	2	0	3	2	1	1	1	2	4	3	2	4	3	0	2	2	3	4	2	1	0	1	0	2	2	2	2	2	1	4	4	2	3	2
CUUUUUU	2	4	0	4	0	1	1	5	2	3	4	3	0	3	3	4	2	0	2	1	5	4	2	1	1	2	3	5	4	2	3	2	2	2	4	0	4	1	4	0	1	2	4	0	6	1	1	3	3
GAGAAGA	5	3	1	5	2	3	3	8	7	3	4	4	4	2	5	3	6	7	2	5	3	3	4	8	5	3	3	2	2	5	5	2	2	2	1	2	0	4	3	3	4	3	5	4	6	6	6	7	6
AAAAAAA	2	3	2	2	2	5	2	1	2	1	2	3	2	6	2	4	2	6	4	0	8	2	4	0	1	3	5	5	2	4	2	5	0	0	3	0	2	3	1	4	4	2	1	2	0	4	3	5	5
AAAAGAA	0	3	4	6	2	1	2	5	3	2	2	3	2	2	3	3	1	2	0	0	4	1	4	2	3	0	5	1	2	1	5	0	3	1	2	3	2	0	3	2	1	2	5	4	3	4	1	1	2
AGGAAGA	4	5	5	4	4	1	8	4	3	4	4	4	6	2	4	3	5	0	5	5	6	4	3	4	5	4	1	2	5	6	5	2	7	7	6	1	7	5	3	4	3	4	6	5	3	3	1	2	2
AAGAACA	1	5	4	2	0	3	0	2	3	3	1	5	0	2	2	6	1	3	4	7	3	2	3	1	1	5	2	5	1	4	7	2	6	6	2	8	3	3	3	4	3	3	4	4	2	2	4	1	4
UUUUCUC	6	5	4	6	1	5	4	3	7	3	3	2	7	6	3	3	3	2	4	0	3	3	3	7	2	2	3	5	4	2	4	3	4	8	5	4	2	1	8	3	3	3	6	7	4	3	6	8	4
CAGCAGC	1	3	5	3	5	7	5	3	3	5	6	9	6	5	3	4	6	1	5	5	8	3	2	5	4	7	8	12	3	6	5	6	9	5	7	5	5	5	4	9	8	5	4	3	4	6	6	6	4
UUGUUUU	3	4	4	2	4	5	2	5	4	2	2	2	4	2	4	1	2	2	2	2	1	2	5	1	5	1	0	2	2	1	1	3	2	2	1	3	5	4	3	2	2	1	3	5	2	0	4	4	4
AGCAGCA	3	2	2	2	4	9	5	3	5	5	5	4	5	4	1	3	4	6	5	8	9	1	1	2	5	11	9	11	6	5	6	4	6	5	4	3	4	4	3	5	6	5	3	4	3	5	6	5	3
GAUCGAU	2	2	2	3	3	5	4	2	1	5	8	5	4	1	2	3	3	9	4	5	1	3	4	0	4	8	5	1	2	2	2	3	5	6	5	4	4	1	1	2	5	3	4	3	6	5	9	6	4
UCUCUUU	4	2	1	1	4	1	1	3	3	2	4	0	2	3	1	7	2	4	1	4	4	2	0	7	3	3	3	5	2	3	3	2	8	2	3	3	5	3	5	1	1	4	3	2	3	2	4	1	2
AAAAAGA	1	3	5	2	2	2	4	1	3	2	5	1	0	4	4	0	3	1	1	4	1	3	1	1	1	1	1	3	4	1	4	4	3	2	1	2	2	4	2	1	3	2	5	3	4	1	1	3	1
GAAGAAC	5	5	4	4	4	4	2	6	2	2	5	1	4	3	4	3	1	4	1	2	3	2	1	3	4	3	5	1	1	4	4	4	6	2	10	2	2	3	5	2	5	5	7	6	5	4	3	5	3
CUCUCUC	2	4	1	6	6	9	3	7	4	2	2	2	5	5	1	1	1	1	0	4	2	3	2	4	2	1	1	1	3	3	1	2	3	6	5	1	2	5	2	1	5	1	5	2	2	3	1	3	1
UCUUUCU	4	3	1	2	7	3	5	4	2	1	1	5	2	5	1	3	4	5	3	0	2	2	4	2	4	5	1	2	4	1	6	1	3	3	7	5	1	0	5	2	0	4	1	1	2	2	2	4	3
AAGUUUU	1	8	4	6	5	1	1	3	2	4	1	1	2	1	3	1	4	7	1	3	4	5	0	4	0	0	2	1	4	1	1	3	2	4	3	1	4	2	1	0	3	1	5	1	3	4	1	7	3
CUUUCUU	2	10	3	3	5	2	1	2	7	1	2	5	6	3	1	2	3	2	3	2	2	5	4	2	1	1	5	1	2	5	3	4	0	2	4	3	3	1	1	1	4	1	0	1	2	1	1	5	4
UUUCUCU	4	3	5	1	2	0	7	3	2	4	3	3	2	7	3	2	4	2	5	4	0	2	2	2	6	1	1	1	4	2	3	3	6	6	3	1	3	3	1	5	5	1	0	4	4	2	4	4	3
AAAGAAG	6	0	2	5	6	2	1	4	3	0	1	3	2	2	3	1	1	0	3	0	2	3	6	2	1	3	1	1	1	2	1	2	1	0	2	2	0	1	1	1	3	4	2	5	3	1	5	4	4
UUCUUCC	4	3	3	4	1	6	2	2	2	2	2	5	5	4	6	3	1	1	6	4	4	5	1	3	4	5	2	2	4	5	6	1	0	6	1	5	1	5	2	7	6	4	2	7	3	6	5	2	3
CAAGAAG	8	2	3	5	2	3	2	2	2	3	4	3	1	3	5	2	1	2	4	1	2	3	7	4	9	7	4	4	5	1	5	6	6	5	1	3	1	4	2	3	2	2	9	1	5	2	6	1	5
AGAAAGA	0	1	0	1	3	4	1	1	1	3	2	6	2	5	1	0	2	3	1	1	2	1	3	5	2	2	3	3	2	2	3	2	3	3	1	2	1	5	4	1	3	1	0	3	1	5	2	4	3
[truncated: 115 more columns]

## Sheet: Octamer
Top 50 octamers in the FUE region in Spikemoss (S. moellendorffii)
	-200	-199	-198	-197	-196	-195	-194	-193	-192	-191	-190	-189	-188	-187	-186	-185	-184	-183	-182	-181	-180	-179	-178	-177	-176	-175	-174	-173	-172	-171	-170	-169	-168	-167	-166	-165	-164	-163	-162	-161	-160	-159	-158	-157	-156	-155	-154	-153	-152
AAGAAGAA	4	2	0	2	3	6	1	9	1	4	4	1	4	1	1	3	0	1	1	2	4	4	2	3	1	3	2	3	2	4	4	2	5	3	0	2	3	3	4	7	4	3	5	1	4	4	4	4	1
GAAGAAGA	2	3	2	3	3	0	11	3	3	3	3	4	1	1	5	4	0	2	2	6	5	3	3	1	1	1	3	2	2	2	0	3	4	0	4	9	5	5	6	2	6	5	2	3	2	4	2	3	4
UUUUUCUU	1	2	4	3	7	4	3	5	4	3	2	3	2	3	2	3	2	1	2	2	4	5	4	8	3	3	3	2	2	1	2	6	2	2	3	3	4	1	7	3	5	1	3	3	3	2	3	4	4
UUUUUUUU	4	5	3	0	3	1	2	6	3	1	0	2	4	3	1	4	3	3	2	2	0	4	2	8	1	0	3	7	1	6	2	5	2	1	3	2	1	2	2	8	2	4	2	2	1	2	1	2	1
UUUUCUUU	2	0	1	4	2	2	1	1	2	2	2	2	1	2	3	3	1	1	4	3	4	3	6	3	4	2	6	5	3	6	1	1	5	2	4	1	2	2	4	4	6	3	1	1	1	2	5	4	2
UUUUUUCU	1	4	2	4	4	1	3	3	4	3	6	2	1	2	4	2	1	1	1	5	2	2	0	2	2	1	2	1	2	4	2	3	0	1	3	3	2	4	1	4	1	3	4	5	2	3	4	1	0
AAGAAAAA	0	1	3	2	3	4	2	5	1	1	3	0	1	2	1	2	2	1	2	2	3	0	4	1	3	6	0	0	2	0	0	3	0	1	1	0	1	1	0	0	1	0	0	1	1	4	0	4	0
AGAAGAAG	3	2	2	3	2	9	2	1	6	3	3	2	1	2	3	0	5	1	5	2	3	0	4	1	3	1	1	2	2	1	3	3	1	3	5	1	2	3	2	2	4	2	0	3	3	1	1	1	1
UUUCUUUU	4	1	1	1	3	2	2	0	1	4	2	4	4	2	2	4	3	2	1	0	5	6	5	4	2	3	1	4	6	1	6	0	2	3	3	3	1	4	2	3	2	5	1	1	2	1	2	3	4
UUCUUUUU	0	3	1	0	1	4	2	2	2	1	2	1	3	2	2	0	1	2	3	2	2	3	5	4	4	4	5	2	4	6	2	2	0	0	3	1	3	0	1	1	2	1	2	0	1	1	0	1	1
UUUUUUUC	2	0	3	2	2	2	2	3	2	4	2	2	3	5	4	2	0	3	3	2	4	1	3	3	2	2	0	3	6	1	1	2	1	2	2	1	2	0	3	2	4	2	3	2	2	2	1	1	2
AAAGAAAA	2	1	2	3	3	1	2	0	2	1	0	2	1	2	0	1	1	1	2	3	1	3	0	2	1	1	2	1	2	1	2	0	2	0	0	2	1	0	0	1	1	0	2	0	3	1	1	1	0
UUUUGUUU	2	3	1	0	2	2	1	0	3	1	3	1	1	1	3	1	2	0	2	0	3	1	5	0	0	1	1	0	2	0	2	1	0	2	3	2	1	3	0	2	2	2	2	0	0	3	2	0	1
AAAAAAAA	2	2	0	2	4	1	1	2	1	1	3	1	0	1	2	8	5	2	0	1	2	4	0	4	1	4	1	2	3	1	2	0	0	3	0	1	2	1	0	0	0	0	0	0	3	2	2	2	2
GCAGCAGC	1	1	2	2	4	2	3	4	3	4	4	4	3	4	3	2	0	3	1	0	1	4	7	6	5	3	5	2	5	7	7	5	1	1	2	2	2	2	7	6	1	3	0	3	4	5	4	2	3
AGAAGAAA	1	0	0	0	4	2	5	0	4	1	3	1	2	4	0	3	0	4	0	1	2	6	1	3	3	1	1	1	0	2	3	2	1	2	1	0	2	2	2	0	1	3	2	1	2	2	2	2	3
UUUCUUCU	3	0	1	4	1	3	3	2	0	5	2	3	1	5	1	1	3	1	2	2	3	2	6	3	1	4	1	1	4	0	1	3	2	4	0	3	2	1	1	1	4	0	0	0	3	1	2	0	0
UUCUUCUU	2	3	3	1	1	0	0	4	2	1	4	3	3	0	2	0	1	2	0	1	2	7	4	3	1	2	4	1	3	3	3	1	2	3	3	1	2	1	1	2	2	3	1	0	2	2	2	1	0
UCUUUUUU	2	0	2	0	0	0	4	2	3	2	3	0	2	2	3	1	0	1	1	4	3	1	1	1	1	2	3	3	1	2	2	1	1	1	0	3	1	2	0	0	2	1	0	3	1	0	2	0	1
GAGAGAGA	0	1	1	0	0	2	2	1	1	1	1	2	1	0	4	0	1	1	1	1	1	0	2	1	0	0	0	0	1	1	0	1	1	2	1	1	1	1	1	2	1	1	3	3	1	0	5	3	3
GAUCGAUC	2	0	1	1	3	2	4	0	1	5	8	3	3	1	2	2	2	4	2	3	1	3	3	0	3	5	2	0	3	2	2	2	5	2	3	1	4	1	1	2	3	1	2	2	4	2	2	3	1
AGCAGCAG	1	2	2	2	0	3	4	4	2	3	3	1	1	3	2	5	3	2	0	4	3	6	5	5	3	4	2	5	8	6	3	3	1	1	0	1	1	7	7	3	2	0	1	4	3	6	2	4	1
AGAAAAAA	0	1	0	2	1	2	3	0	0	0	1	1	2	3	0	2	2	1	0	0	1	2	1	3	1	2	2	0	1	1	1	0	1	0	1	1	0	1	0	1	1	1	1	0	1	3	3	0	2
AGAGAGAG	1	1	1	1	0	1	4	1	1	2	0	1	2	1	1	4	0	0	1	0	1	1	0	2	1	0	1	1	1	1	1	0	1	2	2	0	1	1	2	1	0	0	3	1	2	0	2	5	2
CUUUUUUU	1	3	0	1	0	1	1	4	1	2	3	2	0	3	3	1	0	0	0	1	3	2	2	1	0	1	3	3	2	0	2	1	2	2	2	0	0	1	2	0	1	0	2	0	1	0	0	3	2
UUUCUUUC	0	2	4	0	2	3	0	1	1	3	2	3	3	2	0	1	0	0	2	7	2	0	1	1	2	0	3	1	2	3	2	4	2	3	1	2	3	1	1	3	1	1	0	0	0	1	1	3	6
UCUCUCUC	2	1	4	4	2	1	8	4	1	2	1	4	1	0	4	2	1	0	3	1	0	2	3	1	0	0	0	1	2	1	2	4	3	2	0	1	1	1	0	5	0	2	1	2	0	0	1	1	0
GGAAGAAG	2	1	0	1	1	1	2	6	0	0	1	0	2	3	2	0	1	0	2	3	3	2	2	0	0	3	4	0	1	0	4	1	2	3	2	5	5	2	2	2	2	2	4	0	4	2	6	4	0
CAGCAGCA	1	0	1	1	4	4	3	1	4	4	2	1	1	1	6	5	3	0	4	2	0	2	3	10	4	4	5	3	3	5	7	4	2	1	2	3	3	5	3	4	3	1	3	1	4	4	3	3	1
GAAAAAAA	0	1	4	0	1	0	1	4	0	0	0	0	3	2	4	1	0	3	2	1	1	1	2	1	4	1	2	2	1	1	3	1	2	0	1	1	1	0	2	3	1	1	1	3	1	2	2	0	1
UUUGUUUU	3	2	0	2	1	2	3	3	2	0	2	4	2	1	1	2	1	1	0	0	1	5	0	5	1	0	0	1	1	0	3	2	1	1	2	4	3	1	2	2	1	1	3	1	0	1	2	3	2
GAAGAAAA	0	1	0	1	1	0	2	2	1	4	1	2	1	0	1	0	2	0	2	1	0	3	1	1	3	1	2	0	1	0	1	1	2	0	1	0	0	0	2	1	0	1	1	1	2	1	3	1	1
UUUUCUUC	2	1	3	3	4	3	2	1	4	2	2	1	4	0	1	1	1	5	1	2	1	3	1	2	3	1	2	4	0	1	1	3	4	0	4	2	1	0	1	6	1	5	2	4	4	3	0	2	3
UUUUUGUU	2	0	0	2	2	0	1	0	0	1	1	0	1	0	0	1	0	1	0	1	1	1	0	2	1	0	2	1	0	1	1	2	4	1	1	1	1	0	1	1	1	1	2	1	1	2	0	0	1
AGGAAGAA	1	2	2	1	1	0	5	1	2	2	1	2	4	2	3	1	1	0	2	1	3	3	0	0	3	2	1	0	3	3	4	1	4	4	3	1	6	5	2	2	1	3	1	3	1	3	1	0	2
CUCUCUCU	1	5	2	2	2	1	2	7	0	0	0	1	2	1	1	3	1	2	0	0	1	1	1	2	0	1	0	0	0	0	4	2	3	2	2	0	0	2	3	0	0	0	1	1	0	1	1	0	0
AUCGAUCG	1	2	0	1	0	2	2	3	3	0	2	4	4	1	1	0	1	2	5	3	2	2	3	2	0	3	3	1	3	2	3	3	2	6	2	1	1	5	2	2	1	2	1	1	2	3	1	5	3
GAGGAAGA	1	2	1	3	1	6	3	1	3	1	3	4	1	2	3	4	0	3	4	4	1	2	2	3	3	0	1	3	4	2	1	4	4	4	0	5	0	2	0	1	1	3	4	3	2	0	0	0	3
UCGAUCGA	0	1	2	0	2	0	0	3	4	2	1	1	2	2	2	2	0	1	2	6	4	2	2	4	2	0	4	1	0	1	3	2	4	2	6	2	1	2	3	2	1	1	2	0	0	3	3	1	2
CUUUCUUU	1	3	1	2	3	1	0	1	4	1	0	2	3	2	2	1	2	2	1	0	1	3	1	2	0	0	0	1	1	2	3	2	0	0	1	2	2	0	1	1	3	0	0	0	1	0	0	4	2
UUCUUUCU	2	0	2	4	1	3	4	1	0	1	4	1	3	1	1	2	1	2	0	0	2	2	0	3	2	0	2	2	2	3	1	1	2	4	3	0	0	1	0	0	1	0	1	1	2	0	1	1	2
UCUUCUUC	1	1	2	2	1	1	1	1	1	2	2	1	2	0	1	1	1	1	1	5	0	1	4	4	2	0	2	1	4	1	1	0	1	1	1	1	4	2	1	2	0	1	1	2	0	1	0	3	0
GAAGAACA	2	3	2	0	2	0	0	1	2	1	3	0	1	2	4	1	1	4	1	2	2	1	1	1	3	2	0	0	1	2	1	2	3	1	7	0	2	1	4	0	1	3	1	2	2	3	0	0	2
GAGAAGAA	2	1	0	3	1	2	1	5	4	1	2	2	3	1	3	2	4	4	2	2	2	3	3	6	1	0	2	1	1	2	2	1	2	2	0	2	0	2	0	1	2	0	3	1	0	2	0	0	2
GAAAGAAA	1	1	3	0	1	2	0	0	2	0	2	1	1	1	2	1	0	1	2	2	1	0	0	1	4	0	0	2	3	1	1	2	0	0	1	0	1	1	1	2	0	3	0	1	2	1	1	0	0
AAAAAAGA	3	3	2	1	0	2	0	0	0	0	0	0	1	1	0	1	1	0	1	0	0	1	1	1	0	1	2	2	1	1	2	3	2	0	2	1	2	2	0	2	2	3	3	3	1	0	3	1	6
UCUUUCUU	3	1	2	1	1	0	0	3	1	1	1	3	1	2	1	2	0	2	1	0	2	1	1	0	0	3	0	0	4	2	3	0	2	2	3	2	1	0	1	2	0	0	0	0	1	1	1	2	1
AAAGAAGA	1	0	0	2	4	2	0	0	2	0	1	3	1	2	1	0	1	0	2	0	1	1	0	2	0	2	1	1	0	1	1	2	0	0	1	2	0	0	0	1	1	2	0	4	0	1	4	4	1
GAGGAGGA	3	1	3	5	0	4	0	0	3	2	2	3	0	2	0	3	1	0	3	1	3	2	1	1	4	0	2	1	3	1	3	4	6	4	2	2	3	1	1	4	4	2	2	3	2	4	4	3	2
UCUUUUCU	1	2	1	2	1	1	2	0	0	0	2	0	3	2	1	2	2	3	0	0	2	3	0	0	2	3	0	2	3	1	1	1	4	0	1	1	2	4	3	3	4	0	1	0	4	2	1	0	1
[truncated: 114 more columns]
