# Supplementary material for: Genome-Wide Comparative Analyses of Polyadenylation Signals in Eukaryotes Suggest a Possible Origin of the AAUAAA Signal
Source: Int J Mol Sci. 2019 Feb 22;20(4):958. doi: 10.3390/ijms20040958 (PMC6413133; doi:10.3390/ijms20040958)
Supplement: Supplementary file 1 [file ijms-20-00958-s001.zip › ijms-444287 suppl final/Appendix Figures and Tables-revised/Table S8_Moss.xlsx]

## Sheet: Triplet
Top 50 triplets in the FUE region in Moss (P.patens)
	-200	-199	-198	-197	-196	-195	-194	-193	-192	-191	-190	-189	-188	-187	-186	-185	-184	-183	-182	-181	-180	-179	-178	-177	-176	-175	-174	-173	-172	-171	-170	-169	-168	-167	-166	-165	-164	-163	-162	-161	-160	-159	-158	-157	-156	-155	-154	-153	-152
UUU	246	232	264	279	293	251	252	255	246	257	246	259	228	263	269	253	263	250	245	234	248	258	264	251	277	276	271	252	249	267	262	256	251	240	300	318	308	285	290	291	268	279	283	260	289	295	294	286	297
UUG	219	217	246	236	230	237	226	216	240	230	231	211	245	221	239	220	242	212	240	229	199	248	233	259	239	241	237	241	215	225	225	254	225	214	218	233	230	233	185	209	215	223	236	218	199	227	244	224	235
UGU	188	202	207	210	204	197	197	209	195	225	209	202	194	212	212	208	207	230	193	210	222	207	222	204	193	201	212	228	230	194	226	208	212	220	193	198	209	213	202	215	215	216	193	221	213	198	237	218	198
AUU	172	193	194	192	190	185	206	187	195	175	182	193	178	188	172	199	173	204	191	181	200	179	209	197	204	176	187	198	195	213	182	193	186	200	202	205	202	185	181	195	204	202	179	193	196	208	213	217	235
GUU	200	186	202	189	164	190	166	196	190	201	204	184	174	197	164	207	160	178	162	161	189	198	198	195	209	182	190	173	209	169	174	148	169	185	194	165	190	178	207	166	185	186	176	175	198	197	181	188	182
UGA	177	178	191	201	218	194	173	198	176	204	186	186	186	196	168	180	181	185	193	207	195	173	186	177	180	174	185	189	194	187	208	176	204	182	174	179	198	199	166	168	164	192	200	168	183	173	189	175	194
UUC	159	168	148	165	167	168	173	165	181	166	175	168	161	160	158	181	181	160	197	171	141	157	168	184	171	197	165	167	188	182	165	160	160	185	156	173	181	191	170	190	184	173	182	179	179	178	192	180	158
CUU	143	160	167	176	153	172	149	178	164	170	168	159	180	169	183	170	183	171	171	147	157	161	146	182	173	181	165	182	169	164	189	183	164	181	184	188	171	168	179	174	150	175	164	181	170	175	160	158	155
AUG	132	147	147	161	175	154	145	167	151	174	159	180	162	144	143	158	155	163	153	171	171	156	170	152	143	151	152	165	150	174	161	159	180	141	170	166	147	141	167	177	174	176	142	152	161	174	147	155	138
UCU	157	178	162	159	182	161	167	171	161	163	155	164	149	156	147	168	169	175	146	185	166	167	164	147	176	169	181	145	174	191	183	179	173	164	185	145	165	193	173	170	191	160	187	165	177	171	171	169	168
GAA	167	199	161	172	186	194	199	190	218	183	211	181	198	173	188	214	192	181	186	159	186	205	189	189	179	190	204	197	180	200	180	183	173	190	182	182	190	192	201	162	167	175	199	192	199	195	165	203	172
AAU	158	145	167	170	147	124	152	167	135	160	154	159	138	126	145	137	175	140	139	173	132	152	166	136	144	128	150	141	144	164	152	134	139	146	141	154	140	150	153	149	151	136	165	160	162	177	166	139	140
AGA	186	166	171	166	164	204	176	152	185	168	183	193	158	203	209	164	184	183	176	166	207	176	180	172	162	169	183	172	179	169	175	181	190	180	178	201	183	176	181	195	177	197	192	180	176	187	183	201	173
GUG	154	178	157	184	164	155	186	178	162	156	161	175	164	183	188	196	173	168	189	177	183	182	181	156	148	164	169	179	161	198	158	169	149	170	152	165	171	148	156	159	177	163	163	176	165	164	163	169	167
AGU	174	159	167	144	140	149	183	163	166	158	175	153	171	159	168	146	145	154	159	179	181	170	185	194	173	166	142	162	152	176	130	165	188	166	173	165	178	156	175	163	164	157	182	156	189	172	155	164	163
UAU	101	124	135	122	132	146	127	148	141	146	131	130	136	154	135	135	141	113	132	121	133	143	151	138	137	140	135	129	141	149	123	151	127	139	138	144	120	136	157	146	163	135	127	157	144	141	148	148	135
GAU	167	159	160	162	150	176	170	138	146	159	154	151	159	151	176	143	156	157	165	176	183	179	142	152	154	149	146	168	150	148	158	168	164	171	171	158	157	163	149	179	169	143	183	161	164	163	166	158	175
UUA	146	144	113	147	146	144	147	137	149	142	151	162	161	116	151	134	143	157	121	135	135	131	131	123	138	149	142	153	153	148	161	137	144	131	132	156	157	162	171	167	159	132	141	145	142	153	145	158	159
UGG	175	167	177	165	162	161	182	172	190	152	151	155	171	155	163	177	162	182	174	166	169	179	170	188	196	147	151	161	177	147	184	161	159	162	163	136	159	131	159	146	169	149	180	159	162	177	169	170	162
GUA	108	116	139	122	137	125	129	118	144	113	151	140	147	119	147	118	146	150	142	142	128	143	129	157	120	135	150	116	138	131	153	141	145	154	137	137	130	164	148	156	137	130	184	143	154	151	117	161	157
AAG	191	174	166	156	180	181	176	195	179	215	161	164	199	188	180	159	183	163	169	183	161	185	187	157	179	181	165	171	176	198	175	182	164	164	185	185	179	158	174	186	144	168	162	163	172	168	175	174	169
UCA	156	127	150	132	154	154	133	155	139	156	132	147	149	170	138	128	155	140	139	145	136	118	134	134	155	153	139	151	127	158	149	161	132	155	145	137	151	138	144	132	144	151	149	148	156	147	133	164	142
CAU	149	148	134	163	143	129	139	129	136	125	152	140	122	120	130	104	146	135	130	129	128	131	131	142	122	136	162	133	161	135	147	149	128	137	151	136	131	131	144	140	129	134	125	130	151	135	128	134	141
CUG	171	179	160	150	150	156	173	154	159	146	143	135	125	158	139	140	177	159	161	147	167	147	154	175	147	146	166	167	142	168	158	157	154	145	137	157	135	138	156	151	137	160	140	146	154	144	156	157	154
AAA	146	136	154	147	125	135	157	145	152	143	143	142	135	158	117	137	137	124	132	139	151	123	126	128	134	131	127	137	174	125	145	138	153	148	140	131	133	148	141	144	141	143	152	169	184	167	144	129	135
UAG	143	125	140	142	144	148	139	144	112	143	136	139	148	157	129	134	134	156	156	137	149	151	156	145	142	126	157	148	137	136	144	179	172	139	154	166	149	163	164	151	171	162	140	160	156	155	162	164	175
UGC	153	129	146	134	147	167	150	151	154	131	160	151	150	133	163	144	164	150	142	160	138	161	155	169	173	155	154	146	151	140	147	157	164	144	140	164	155	140	133	135	148	146	149	133	134	131	114	147	151
GAG	161	156	160	166	169	167	166	155	142	147	163	150	183	161	146	166	153	177	153	174	162	158	157	179	153	158	148	147	149	142	179	176	163	166	157	159	155	160	175	159	163	167	163	165	156	141	154	140	162
CAA	150	147	150	142	124	157	138	149	158	120	144	136	127	142	137	140	127	150	166	145	134	156	122	145	147	119	133	156	135	135	133	124	151	130	157	158	127	133	132	139	137	155	162	137	123	131	133	143	142
GCA	136	136	132	122	147	121	144	147	132	160	138	139	130	138	121	155	141	147	145	133	155	132	154	141	133	147	153	149	129	134	131	170	123	168	136	131	150	131	140	146	159	145	133	149	137	139	150	151	151
GGA	144	159	154	151	159	162	137	161	156	171	136	173	142	127	154	144	163	156	144	167	158	152	149	143	165	154	146	139	128	156	152	170	141	175	143	130	140	142	141	157	138	170	137	176	143	125	143	136	143
GCU	162	154	148	150	127	137	148	130	130	118	142	135	137	135	118	141	130	151	129	131	118	125	148	151	139	143	148	141	150	144	131	128	169	153	138	134	148	133	152	126	117	134	145	128	111	140	111	115	126
AGG	152	149	153	152	166	154	145	155	175	140	171	150	154	165	152	169	144	159	166	150	158	142	134	154	180	149	146	158	166	150	158	151	161	178	159	146	156	169	171	155	174	164	167	149	144	159	145	146	147
CAG	112	161	136	119	148	132	116	157	154	156	150	151	148	157	145	134	140	125	128	157	145	140	134	155	124	155	144	148	145	125	130	163	148	132	145	125	130	161	116	150	157	165	141	140	148	145	139	127	131
AUA	103	123	107	109	125	112	111	114	120	96	117	94	109	105	102	115	89	119	90	104	120	122	110	111	103	110	114	110	105	101	126	117	113	114	122	110	116	102	112	114	121	100	107	131	116	118	135	112	100
ACU	123	123	118	108	102	116	120	120	122	120	104	121	147	139	128	143	133	126	131	112	104	122	126	108	104	115	113	120	119	128	117	124	104	124	129	142	129	111	128	106	114	121	101	127	139	118	118	116	123
ACA	168	142	134	142	108	108	131	135	95	135	127	116	118	116	98	123	118	125	138	121	122	117	133	114	115	119	128	119	133	110	132	113	137	133	120	110	136	123	136	129	134	127	112	117	118	108	124	114	126
GGU	130	154	137	141	144	125	141	131	137	134	126	141	140	160	148	129	152	125	143	145	140	134	119	125	131	173	116	146	132	138	133	125	140	129	138	148	116	131	122	137	133	145	125	151	147	132	149	144	120
AUC	108	112	128	134	127	121	113	120	116	113	132	124	131	118	134	114	102	132	111	110	108	119	116	130	118	120	100	120	121	108	127	111	123	103	99	120	127	120	120	117	115	134	120	124	135	121	121	124	106
UAA	100	104	84	94	100	112	111	90	97	116	90	103	109	98	88	123	90	92	126	98	95	88	96	88	91	95	92	117	103	105	94	102	82	105	99	63	115	96	110	104	97	108	94	113	120	110	116	83	106
AGC	128	133	125	140	113	134	124	127	125	121	132	114	121	151	134	121	120	114	120	111	105	129	135	114	121	114	149	122	117	112	138	131	161	123	91	129	118	112	115	116	131	117	121	121	119	114	126	119	122
CUC	134	128	126	124	121	94	119	114	109	94	103	104	115	102	116	95	120	117	125	112	116	98	95	106	99	104	107	102	106	125	122	108	132	115	109	108	112	111	110	101	107	102	97	112	93	101	121	94	92
UAC	107	97	95	96	80	97	89	86	99	102	86	133	99	99	87	104	87	98	101	87	84	104	89	101	114	84	99	105	96	95	100	89	96	107	93	111	119	105	98	115	114	104	73	98	89	106	93	99	98
AAC	110	108	99	76	103	95	113	98	108	107	104	123	90	97	129	97	119	119	107	115	97	106	93	112	93	111	93	107	113	105	93	98	91	101	107	108	82	109	101	105	113	95	102	115	93	114	118	116	114
CCA	99	111	104	104	115	105	114	103	115	103	111	107	114	97	113	100	91	98	102	110	109	112	102	95	90	113	109	117	110	106	107	105	100	101	117	98	98	87	113	113	110	106	97	102	93	93	89	92	120
CCU	96	93	100	102	96	108	91	105	89	99	93	91	95	104	97	109	104	95	80	115	114	83	118	97	101	104	107	100	95	87	99	107	80	82	101	94	76	93	81	84	87	82	96	97	90	105	92	84	97
GUC	92	89	102	117	98	98	86	105	91	104	89	94	93	91	108	89	87	96	104	93	118	97	87	102	118	100	110	86	112	116	92	105	98	105	109	105	105	84	79	103	104	105	90	96	94	104	107	94	105
UCC	96	84	89	113	98	101	87	85	97	101	101	100	106	88	85	115	89	89	121	108	95	100	85	91	104	91	116	101	84	93	115	84	94	97	87	97	97	92	94	96	91	103	87	85	100	101	92	113	90
CUA	93	71	95	78	95	85	81	80	94	92	86	96	91	99	96	85	81	89	90	80	103	96	102	93	84	89	93	98	89	81	81	82	88	85	93	100	97	101	85	108	92	72	96	90	100	97	97	83	83
CAC	110	103	96	96	85	106	95	87	92	80	108	81	112	92	109	92	93	95	86	93	102	95	92	81	91	83	93	92	95	104	98	83	122	93	104	99	88	110	87	104	97	93	101	84	94	93	87	92	107
[truncated: 116 more columns]

## Sheet: Tetramer
Top 50 tetramers in the FUE region in Moss (P.patens)
	-200	-199	-198	-197	-196	-195	-194	-193	-192	-191	-190	-189	-188	-187	-186	-185	-184	-183	-182	-181	-180	-179	-178	-177	-176	-175	-174	-173	-172	-171	-170	-169	-168	-167	-166	-165	-164	-163	-162	-161	-160	-159	-158	-157	-156	-155	-154	-153	-152
UUUU	82	87	99	98	94	87	91	82	81	83	76	76	92	90	79	80	93	82	83	79	85	83	85	93	80	101	87	79	85	96	86	93	83	94	113	119	113	104	107	94	86	93	107	104	102	100	109	108	108
UUGU	66	54	83	63	62	73	71	61	70	66	78	53	82	68	69	62	78	66	66	70	67	79	61	71	79	78	77	72	53	71	73	64	63	62	64	71	66	67	56	69	75	65	75	68	57	79	76	73	70
UUUG	67	70	67	74	96	70	64	77	62	86	73	89	59	75	74	65	72	73	74	69	74	72	82	70	78	81	85	59	69	72	82	56	72	66	83	79	77	66	69	71	75	81	83	71	78	82	76	74	69
AUUU	52	71	70	76	59	55	55	59	63	44	56	62	64	66	62	60	58	60	63	60	55	64	70	72	71	66	58	68	69	74	55	78	61	78	81	81	62	64	60	60	86	73	53	59	69	70	80	75	82
UGUA	46	55	47	53	50	53	53	54	49	60	52	57	36	58	55	53	59	62	58	51	53	51	69	50	56	61	49	62	48	58	62	63	67	63	48	61	68	69	65	59	52	77	62	65	60	42	69	63	63
UGUU	54	52	67	60	60	52	53	73	62	79	66	63	70	48	56	55	64	62	49	58	71	65	67	65	55	57	64	77	68	55	55	57	54	61	55	57	65	70	55	53	57	56	54	59	59	51	65	57	37
UUGA	64	62	59	71	64	61	63	44	70	63	56	62	73	49	64	44	64	58	63	53	57	73	66	74	57	61	62	66	71	62	57	82	59	57	53	60	67	61	45	54	58	62	61	59	44	62	59	60	59
GUUU	60	59	68	67	54	55	64	59	66	64	76	56	54	72	54	70	49	49	42	63	75	75	63	61	72	67	61	53	68	53	62	47	56	68	70	46	65	62	70	61	60	68	64	71	72	74	56	59	61
UUCU	52	58	42	52	64	68	65	62	66	49	50	46	46	49	55	59	60	43	67	59	46	53	52	66	56	66	53	65	74	74	62	63	57	75	47	60	81	63	59	65	67	69	59	68	66	68	64	59	48
UGUG	56	59	62	57	61	66	54	50	54	58	59	52	58	70	69	65	57	70	56	61	66	58	56	51	55	51	72	49	70	51	71	56	55	56	54	51	45	52	55	69	64	54	54	63	57	60	70	69	58
AUGU	56	48	39	46	53	40	43	50	52	58	44	52	51	44	39	42	54	48	45	61	51	59	44	41	45	41	50	46	48	56	44	43	58	52	57	57	63	45	62	73	55	52	49	46	59	58	52	45	38
UGAA	49	53	55	63	54	52	51	62	60	67	64	63	50	62	64	65	54	61	52	61	65	59	69	52	66	64	62	62	73	59	64	46	71	63	51	59	70	70	49	49	50	64	77	64	69	50	67	56	73
UUUC	43	41	55	58	58	57	53	46	59	45	50	50	45	50	57	53	48	56	48	41	43	61	61	46	60	47	52	57	52	45	45	56	54	36	56	58	61	56	60	65	60	55	50	41	64	61	60	46	56
UCUU	44	63	50	49	63	49	66	51	51	53	52	54	55	51	47	45	55	56	39	46	64	52	51	56	69	53	62	47	57	68	75	54	66	60	75	52	57	76	57	54	71	48	62	54	61	48	54	55	49
AAUU	57	47	49	52	49	44	45	59	37	55	53	67	46	44	56	50	61	48	41	64	42	56	63	47	40	43	36	40	55	49	61	37	41	55	51	49	49	51	45	55	43	47	57	51	47	61	60	64	44
AUUG	45	63	51	54	58	50	58	53	61	49	48	57	45	49	40	57	48	62	53	51	69	52	62	51	55	48	50	56	54	53	49	45	43	52	54	47	59	44	44	51	51	56	50	48	43	57	52	56	60
UAUU	31	42	49	32	43	46	41	50	45	44	54	33	60	55	43	45	58	41	47	45	39	45	49	50	48	49	53	46	51	44	43	56	51	42	52	59	44	39	61	44	62	47	44	55	56	48	62	64	50
GUUG	55	67	64	58	42	61	51	52	53	49	45	53	54	64	49	65	50	68	53	46	43	58	63	53	69	53	59	42	54	47	61	57	50	52	53	54	50	43	51	41	58	54	40	43	53	48	61	61	50
AGUU	62	55	62	44	49	53	74	51	63	50	62	47	59	39	68	50	44	46	53	64	62	69	66	80	57	62	46	63	41	56	33	60	64	65	53	54	59	57	56	53	52	52	54	53	64	64	53	52	61
UUCA	50	57	43	49	48	45	56	42	47	46	53	57	60	45	40	56	56	55	64	52	42	49	50	55	56	55	51	45	60	55	54	38	57	48	46	52	44	59	56	56	53	44	60	54	52	44	62	56	42
UUUA	54	34	43	49	45	37	44	50	44	43	47	44	32	48	59	55	50	39	40	45	46	42	36	42	59	47	47	57	43	54	49	51	42	44	48	62	57	59	54	61	47	50	43	44	45	52	49	58	64
UGAU	54	40	54	51	63	60	46	50	48	60	52	45	52	58	43	41	56	49	57	62	51	46	46	49	45	55	51	58	42	52	50	49	37	52	49	50	51	48	51	45	39	58	48	51	53	57	49	44	37
GAUU	52	57	52	57	52	64	53	44	40	49	45	37	46	47	57	48	44	54	51	52	63	57	50	49	49	49	55	59	53	44	49	53	64	62	46	51	54	46	39	64	48	38	51	55	50	53	50	50	56
CUUU	38	47	42	52	44	55	45	46	47	55	51	34	53	41	58	53	50	54	46	46	43	42	33	51	53	37	46	49	45	39	53	33	40	60	54	62	45	60	54	53	47	49	36	55	52	50	41	55	47
GAAG	62	71	58	65	80	62	80	66	93	61	74	83	82	72	65	71	68	62	67	54	69	77	65	71	71	61	77	68	61	80	73	63	58	77	65	72	60	77	80	44	71	53	68	65	69	71	60	70	62
UGCA	49	45	44	52	43	56	51	54	57	49	54	55	51	43	55	60	55	56	53	56	50	55	48	48	58	55	49	39	49	55	63	42	65	48	37	59	52	53	47	49	54	48	62	45	44	52	49	50	49
AGAA	72	51	54	63	55	67	66	55	58	60	52	64	51	56	72	54	60	48	47	56	65	52	55	64	51	66	70	57	63	55	44	55	60	46	52	67	58	58	50	56	65	55	61	63	67	56	61	58	60
CUUG	50	46	54	44	41	45	43	58	54	47	45	46	63	51	57	55	42	37	49	33	62	51	52	65	39	55	47	58	48	53	62	67	49	48	43	50	47	32	45	52	39	45	45	37	53	57	35	44	44
GUGU	38	54	46	57	41	44	57	44	56	42	45	54	50	54	57	64	43	46	55	43	47	54	54	41	42	56	50	61	53	57	38	62	58	41	48	40	43	51	45	40	47	36	53	60	38	57	48	40	44
CAUU	53	48	42	49	41	52	48	42	53	34	41	41	36	26	43	30	41	48	42	39	35	51	35	58	39	46	54	50	54	45	40	40	44	43	56	43	38	45	50	41	49	47	41	35	55	51	45	57	49
UUGG	54	53	54	55	54	58	50	67	47	56	40	55	47	56	62	53	53	40	51	59	34	59	48	58	55	44	53	58	38	52	43	49	51	47	43	49	52	50	42	41	40	50	58	44	53	49	56	37	55
UGGA	50	53	50	60	57	45	62	49	64	38	55	44	57	38	50	52	55	48	60	54	42	61	53	68	47	44	39	42	53	43	59	53	65	50	50	40	48	45	52	33	53	51	64	46	35	55	52	53	44
UUAU	43	43	28	46	41	32	46	41	39	32	40	43	51	37	41	38	36	42	34	35	32	42	35	25	42	40	41	44	45	36	50	37	44	41	43	40	39	52	42	56	43	37	46	35	34	41	40	38	40
UCUG	52	39	34	46	52	44	47	50	48	48	43	37	30	36	47	49	47	49	42	60	38	52	51	42	41	50	53	44	57	49	44	58	39	37	49	36	38	47	46	41	56	41	52	47	53	50	49	51	43
AAAU	40	42	49	45	31	42	49	39	60	42	46	36	40	47	37	41	40	35	38	40	48	39	37	43	31	51	34	40	48	40	40	32	39	35	44	37	45	47	42	40	39	50	49	51	65	56	34	35	39
AGAU	43	43	46	34	46	56	39	32	52	34	51	46	45	67	51	50	45	70	55	50	67	50	51	43	38	35	52	47	54	47	60	53	62	52	55	56	50	47	64	57	45	67	54	41	58	52	53	74	36
UUGC	35	48	50	47	50	45	42	44	53	45	57	41	43	48	44	61	47	48	60	47	41	37	58	56	48	58	45	45	53	40	52	59	52	48	58	53	45	55	42	45	42	46	42	47	45	37	53	54	51
UAGA	37	41	43	44	50	40	38	46	28	43	44	43	43	49	41	47	45	53	45	41	43	48	49	40	41	40	51	46	39	48	38	50	59	49	54	54	38	59	63	51	61	62	50	45	53	55	52	47	63
GUAG	33	41	48	43	44	47	39	35	45	41	44	52	49	44	46	42	53	54	54	50	50	47	48	48	32	53	45	37	39	47	65	57	49	59	60	49	39	63	48	54	52	47	68	52	53	55	46	55	65
GAUG	54	41	47	47	39	45	50	39	47	44	61	50	49	36	53	43	48	47	48	51	50	50	33	40	45	51	36	42	49	39	40	50	34	49	47	37	43	54	44	51	52	44	58	42	49	45	45	54	53
UGCU	54	40	49	37	47	47	40	45	39	37	52	48	51	35	50	39	53	34	46	46	33	53	54	54	55	41	47	46	50	45	32	56	53	47	55	50	48	45	41	36	47	50	34	45	51	34	29	46	52
UGGU	57	47	55	46	37	47	55	51	45	43	39	47	48	53	48	48	44	54	45	53	56	45	54	47	64	29	46	50	49	41	37	43	43	44	51	41	44	39	44	48	50	38	52	52	47	61	53	40	54
CUGU	42	51	42	38	41	40	38	40	47	43	35	35	29	46	43	39	55	33	44	48	42	30	45	40	35	37	51	51	40	42	53	43	41	38	29	41	41	39	52	33	39	40	44	39	44	43	42	40	35
UCAU	49	34	48	41	31	49	40	45	38	51	38	30	36	46	34	41	41	43	33	41	35	33	35	35	43	49	43	42	35	56	42	35	41	45	36	39	37	48	41	37	37	32	45	35	40	33	39	40	42
GAAU	33	56	50	43	37	47	50	39	42	47	46	37	32	35	50	58	41	44	44	35	40	58	47	38	36	42	41	33	53	38	39	46	38	45	45	41	40	38	47	43	33	48	41	35	44	36	36	38	37
AAUG	34	38	35	45	32	31	44	40	43	39	38	34	26	34	29	41	42	36	45	41	30	38	48	36	41	37	55	47	40	39	41	52	42	45	44	43	36	47	52	37	47	35	37	42	45	36	44	26	43
GAAA	36	42	36	36	43	48	40	48	50	46	52	37	50	33	43	49	50	39	44	50	47	39	42	57	39	49	53	62	38	46	46	48	48	47	50	47	56	53	43	46	36	46	50	61	51	49	38	54	38
UGAG	47	53	53	49	55	51	49	51	40	41	44	52	56	40	32	51	43	46	54	49	36	39	49	40	38	37	44	42	43	54	60	55	66	38	45	43	49	48	40	49	50	46	43	29	40	39	38	43	52
AUAU	30	49	35	35	38	41	40	40	48	36	41	40	45	37	31	41	25	37	35	38	53	41	48	37	40	43	42	37	43	35	43	41	42	40	41	33	37	37	43	37	41	38	39	46	41	42	53	38	38
GGUU	45	61	39	42	56	39	45	42	52	49	35	43	42	56	55	36	50	35	39	42	47	42	42	45	51	52	44	46	36	43	44	41	49	46	42	55	38	56	39	52	49	37	43	55	54	44	55	52	38
[truncated: 115 more columns]

## Sheet: Pentamer
Top 50 pentamers in the FUE region in Moss (P.patens)
	-200	-199	-198	-197	-196	-195	-194	-193	-192	-191	-190	-189	-188	-187	-186	-185	-184	-183	-182	-181	-180	-179	-178	-177	-176	-175	-174	-173	-172	-171	-170	-169	-168	-167	-166	-165	-164	-163	-162	-161	-160	-159	-158	-157	-156	-155	-154	-153	-152
UUUUU	31	35	28	28	29	28	29	24	27	19	20	38	29	20	17	28	32	29	30	32	30	31	33	28	28	26	24	26	30	23	24	28	32	36	39	40	43	34	33	26	25	34	38	36	34	29	33	42	45
AUUUU	18	27	30	33	26	18	18	18	17	17	18	26	19	22	25	24	16	23	17	21	17	16	22	25	30	21	24	20	25	27	21	29	24	26	36	32	23	25	16	23	31	28	23	17	24	28	33	30	33
UUUGU	18	24	20	24	30	29	24	18	20	30	20	30	21	24	27	17	23	22	27	21	26	22	24	25	32	28	25	16	28	21	28	15	23	22	31	26	26	19	20	28	29	25	20	29	28	25	38	21	24
UUUUG	25	20	31	34	33	25	29	22	28	31	26	14	31	31	21	23	26	22	24	14	24	24	21	25	23	30	18	23	20	36	25	24	22	22	28	30	22	22	27	22	28	31	31	29	24	24	31	24	26
UUGUA	21	17	20	15	21	21	24	17	22	17	23	10	21	16	20	16	25	20	14	19	15	25	18	19	24	18	17	20	19	14	28	11	17	19	27	27	25	25	22	15	29	21	25	23	12	21	23	24	23
UUGUU	14	12	24	17	14	20	25	15	23	19	20	18	15	18	19	23	17	19	19	20	23	24	17	23	19	23	28	20	14	19	19	16	16	18	15	22	19	15	12	23	24	21	16	24	19	21	20	16	18
GUUUU	21	23	30	17	20	20	19	20	25	21	23	16	23	26	20	21	16	18	13	15	19	29	21	19	29	27	16	20	22	19	27	19	27	30	24	16	22	28	31	18	19	27	30	26	24	31	27	17	23
UGUUU	17	20	19	23	13	23	18	25	17	31	20	16	24	11	18	18	19	20	15	24	31	23	22	17	21	16	21	20	18	16	15	12	22	22	19	16	19	18	21	19	24	20	19	26	19	15	19	18	6
UUUUC	10	20	24	20	17	20	13	21	10	17	17	15	15	24	21	12	20	22	13	19	19	15	15	20	15	30	22	17	17	20	19	22	12	15	21	23	19	23	22	21	15	12	18	21	21	23	21	21	22
UUCUU	21	20	13	24	22	27	20	17	23	17	24	17	18	12	16	20	15	11	18	19	15	20	16	27	25	23	17	23	33	30	21	27	22	33	17	21	33	22	20	28	24	22	22	24	21	23	29	18	17
AAUUU	21	13	23	15	18	12	15	24	11	18	15	29	12	16	19	21	19	19	18	18	16	19	27	21	16	17	9	18	25	14	29	9	16	21	24	15	18	16	15	24	17	10	21	20	16	26	25	20	16
UUGUG	19	18	25	26	21	23	13	20	18	17	24	18	28	22	19	13	26	18	22	19	18	17	12	18	23	29	16	20	13	21	11	21	19	15	14	15	17	17	18	20	15	13	22	12	14	29	22	18	18
UUUGA	20	19	18	16	27	18	13	29	20	19	23	23	9	18	13	19	20	18	20	25	20	14	24	15	16	21	26	19	18	21	24	17	21	14	17	25	21	17	23	17	17	21	28	14	21	18	16	18	16
UUUCU	18	9	19	25	19	21	17	19	18	15	17	12	16	17	18	23	14	19	17	16	19	19	26	16	23	14	24	18	21	19	21	21	23	11	20	26	26	21	22	32	20	22	24	16	27	24	20	9	21
UAUUU	10	19	19	8	13	16	16	20	13	16	21	12	27	19	13	14	20	16	18	13	13	19	23	18	18	16	19	20	15	13	15	20	20	20	23	16	19	15	21	17	23	19	14	23	20	21	17	24	10
UUUUA	16	12	16	16	15	14	20	15	16	16	13	9	17	15	20	17	15	9	16	14	12	13	16	20	14	15	23	13	18	17	18	19	17	21	25	26	29	25	25	25	18	16	20	18	23	24	24	21	15
AUUUG	16	23	19	23	18	13	19	13	19	11	20	17	17	15	14	16	18	19	21	20	15	24	20	20	20	28	12	20	23	18	12	24	14	23	20	24	12	19	13	16	27	20	12	19	21	21	19	11	19
UGUUG	18	19	25	18	23	11	14	19	19	22	18	23	21	19	19	17	22	21	14	13	21	22	19	26	22	20	18	23	22	19	27	18	20	18	16	15	20	20	15	16	16	17	11	13	14	16	21	18	15
UUGAA	17	23	14	17	22	18	18	14	25	16	18	13	20	17	23	11	17	18	19	15	18	26	21	29	22	21	25	29	18	22	11	29	23	15	18	19	21	14	9	10	17	19	25	21	11	19	20	18	14
UGUAG	16	21	13	14	22	21	17	17	17	19	18	18	14	18	19	17	23	21	18	21	19	17	17	15	23	21	12	18	18	22	26	18	24	26	19	17	24	19	24	25	21	24	24	21	22	16	18	27	19
AUUGU	7	22	11	18	16	17	17	14	15	16	14	15	17	19	9	23	18	18	14	17	20	15	22	15	19	16	13	13	13	19	10	13	13	15	13	12	15	13	15	17	12	18	16	13	15	17	13	22	19
UCUUU	17	16	13	16	19	14	17	13	18	22	12	19	15	20	17	12	17	19	16	14	19	12	19	19	17	21	21	9	7	19	13	19	22	16	22	10	23	32	20	20	25	13	20	23	19	16	23	21	16
UGUAU	13	9	11	18	8	16	14	13	11	14	10	13	10	15	16	13	10	16	19	12	17	11	23	16	13	12	15	16	8	12	12	13	11	13	10	19	13	21	11	10	9	15	12	15	12	12	22	8	19
CUUUU	17	14	10	16	12	25	16	19	14	19	15	12	19	11	18	20	18	13	19	17	17	9	17	8	14	13	15	19	19	17	21	7	11	21	20	25	16	20	14	19	18	18	13	23	18	21	15	19	19
UGUAA	8	10	13	11	11	8	9	11	11	12	15	17	4	12	8	10	14	16	11	7	11	9	14	10	10	14	11	11	13	16	8	20	18	8	10	12	19	13	16	10	13	21	21	17	16	6	11	17	13
UGUGU	16	16	24	13	15	27	16	21	16	20	16	15	20	23	25	19	18	19	15	15	18	19	12	17	19	18	29	19	17	12	28	23	15	16	10	16	16	11	14	20	12	16	22	8	17	19	13	17	13
AGUUU	18	16	21	15	22	21	20	15	18	19	18	19	26	18	25	14	12	10	18	20	21	20	16	34	22	18	12	22	15	21	12	27	20	18	12	21	21	22	18	16	15	16	17	16	25	19	13	21	20
UUAUU	19	16	5	16	13	15	15	12	12	16	13	23	21	11	16	17	17	14	20	15	12	15	11	10	17	16	12	17	16	14	21	14	11	15	18	10	10	26	13	21	14	18	19	16	18	20	19	17	9
UUGAU	11	15	15	23	19	15	18	13	18	22	15	22	20	18	15	16	23	13	21	13	13	18	17	18	16	21	12	12	22	11	17	20	17	16	11	18	17	22	16	16	19	20	19	16	13	19	15	18	24
GUUGU	12	24	17	13	14	14	11	20	16	17	12	24	17	18	11	21	10	21	16	13	8	9	11	17	19	18	20	7	14	16	10	17	14	16	14	17	12	16	22	13	11	18	16	8	19	13	15	17	18
GAUUU	18	19	19	19	15	14	15	9	9	11	12	11	16	19	13	14	11	15	15	16	21	18	15	13	15	11	24	18	18	16	19	19	24	24	11	12	18	13	8	27	15	14	14	17	12	15	17	18	19
AUGUA	11	12	11	6	12	11	8	13	12	11	10	11	11	11	12	14	12	18	12	14	14	15	9	15	12	8	17	7	16	12	13	17	16	15	14	12	17	14	13	18	23	17	9	7	8	13	13	10	14
UGAAG	16	16	20	25	19	26	20	26	26	18	35	32	25	21	22	24	18	22	18	22	22	14	22	23	23	30	26	24	24	22	25	19	28	19	18	17	24	21	16	20	17	23	29	22	30	17	23	21	21
UUCUG	8	12	15	12	13	22	17	20	19	10	10	9	7	18	14	18	19	18	22	14	11	13	15	12	16	16	18	21	13	17	22	15	14	24	14	16	19	15	16	18	12	23	18	22	16	17	16	20	14
CUUGU	17	13	15	7	13	11	9	18	15	15	7	13	13	8	15	17	15	5	13	16	25	15	14	22	8	15	14	17	16	17	16	18	12	11	13	11	14	8	12	17	13	14	16	7	17	21	7	10	23
UUUCA	14	12	12	15	16	15	7	9	15	9	16	18	11	15	15	12	15	18	17	10	13	17	15	15	13	15	12	22	18	14	8	20	11	12	15	12	18	17	18	17	19	14	14	12	14	15	25	16	18
UUGCA	9	16	18	15	19	14	13	17	23	13	17	16	18	17	18	24	16	17	17	23	20	13	15	18	15	26	17	17	23	19	13	22	22	15	23	19	19	19	17	19	14	20	19	14	17	18	16	18	15
UGAUU	17	14	23	14	23	17	12	10	14	18	9	13	18	16	12	11	20	12	19	21	15	19	13	10	14	20	16	19	9	15	16	19	16	12	13	16	9	10	17	14	10	17	15	12	13	21	20	13	11
CAUUU	22	19	15	17	9	13	13	10	11	11	14	12	11	8	15	9	10	13	9	8	14	14	7	19	17	14	16	13	16	12	15	13	18	16	23	19	9	16	16	18	18	10	10	9	22	18	16	20	17
AUGUU	18	11	9	18	15	12	15	13	19	22	11	19	15	12	10	10	13	12	11	20	16	19	12	14	15	14	15	15	11	15	10	10	18	16	19	23	21	12	19	17	10	12	18	14	11	14	14	6	9
AGAUU	16	14	15	6	19	19	14	13	17	11	12	15	13	19	19	16	10	25	14	17	20	14	18	16	14	18	20	21	22	15	18	26	20	13	20	18	20	12	25	16	13	22	18	14	21	16	15	24	11
UGUGA	18	17	16	8	9	16	15	9	16	12	13	17	12	18	17	12	13	24	19	14	18	9	11	11	17	16	19	11	19	11	15	14	18	19	20	16	9	14	16	13	21	11	12	23	18	12	18	22	14
UUUAU	17	8	11	16	14	11	15	15	6	12	12	12	12	19	16	13	14	12	13	11	16	13	7	14	17	15	13	13	9	14	12	18	8	14	16	15	16	9	15	14	11	15	15	11	16	10	9	17	17
AAUGU	9	14	7	16	9	10	13	16	20	13	12	11	8	9	8	17	14	14	12	16	9	12	11	15	14	13	16	19	17	12	6	17	11	15	16	22	9	21	19	12	11	13	9	13	17	8	18	8	15
UUCAU	13	25	13	12	14	11	15	15	16	13	13	14	16	10	12	15	17	6	21	12	10	14	14	16	16	18	13	12	18	17	12	13	16	11	14	12	16	18	19	14	10	10	17	16	13	11	13	15	8
GAAGA	19	24	19	26	24	20	26	19	27	21	25	29	30	24	24	26	21	25	21	18	24	20	20	28	31	21	26	23	16	25	23	19	21	25	24	27	20	28	23	12	30	21	29	24	24	32	27	24	23
AGUUG	23	15	17	9	9	15	22	16	15	8	22	12	17	11	19	14	18	17	18	17	17	28	19	24	11	17	9	19	14	20	11	15	21	20	22	16	11	14	14	18	21	9	16	19	20	22	21	12	25
AUGUG	19	18	12	11	16	8	13	14	12	19	13	12	18	16	12	12	21	10	11	16	14	18	17	8	9	14	8	16	13	20	15	12	15	13	15	10	16	12	18	21	15	16	14	12	21	18	17	16	7
UGUAC	9	15	10	10	9	8	13	13	10	15	9	9	8	13	12	13	12	9	10	11	6	14	15	9	10	14	11	17	9	8	16	12	14	16	9	13	12	16	14	14	9	17	5	12	10	8	18	11	12
AAAUU	11	10	9	17	8	14	12	9	20	9	19	11	14	18	16	15	12	10	9	12	14	13	9	19	13	13	8	17	15	20	8	11	12	15	19	13	20	12	15	13	11	16	14	13	21	22	15	10	18
[truncated: 114 more columns]

## Sheet: Hexamer
Top 50 hexamers in the FUE region in Moss (P.patens)
	-200	-199	-198	-197	-196	-195	-194	-193	-192	-191	-190	-189	-188	-187	-186	-185	-184	-183	-182	-181	-180	-179	-178	-177	-176	-175	-174	-173	-172	-171	-170	-169	-168	-167	-166	-165	-164	-163	-162	-161	-160	-159	-158	-157	-156	-155	-154	-153	-152
UUUUUU	15	12	11	8	9	11	9	10	9	6	13	11	8	6	8	11	12	13	13	18	13	12	16	12	8	9	9	12	7	8	10	11	14	11	15	11	18	14	11	7	8	16	16	12	9	10	16	22	22
UUUUGU	12	5	9	10	14	12	7	10	9	10	6	6	13	7	7	8	9	9	5	6	7	5	5	11	5	8	4	12	6	11	7	7	9	8	10	9	4	5	12	9	5	7	10	9	5	10	8	8	12
UUUGUA	5	4	6	9	11	11	7	4	6	10	3	10	4	8	7	5	5	5	7	4	6	7	7	6	8	3	4	6	8	9	5	3	10	11	8	10	9	8	5	10	7	12	9	7	9	7	11	6	6
AUUUUU	9	4	7	12	9	4	8	5	4	5	7	7	2	3	7	9	5	6	6	4	5	5	3	7	8	6	6	6	6	7	4	16	9	9	13	17	8	6	5	7	11	3	10	7	7	6	9	10	12
UUUUUG	7	7	9	12	12	9	11	7	10	5	3	13	10	5	4	8	7	7	5	5	6	7	6	7	9	1	6	3	11	5	5	8	7	10	10	9	9	6	8	7	8	8	8	9	8	6	9	6	9
UAUUUU	5	9	11	3	2	6	7	5	5	6	7	4	9	10	5	3	7	5	5	3	4	5	11	10	6	7	5	6	5	8	8	10	8	10	11	7	5	6	8	9	6	6	3	7	7	11	7	8	2
UUUGUU	2	5	3	7	11	10	8	8	6	9	7	5	6	7	8	8	8	7	8	6	8	8	8	4	10	12	4	3	5	5	7	4	5	4	11	9	9	2	8	11	12	4	8	8	7	8	11	8	6
AUUUUG	3	12	12	9	6	4	1	5	4	5	6	10	7	8	7	6	4	9	2	8	7	3	4	8	8	8	8	8	8	8	5	5	5	4	8	4	3	10	3	11	11	13	6	3	6	7	7	8	8
AAUUUU	8	6	9	5	4	6	6	7	3	4	8	9	6	7	8	6	5	6	6	6	3	8	9	6	3	6	2	6	12	5	11	2	3	8	7	6	6	4	5	9	10	5	6	10	9	9	11	8	4
UUUUCU	1	7	11	7	5	6	6	6	2	8	2	5	4	6	7	5	7	9	5	7	6	7	8	9	6	14	7	6	11	10	5	10	3	7	10	11	7	11	7	6	7	6	7	10	6	8	3	10	8
UUGUUU	9	6	9	6	7	8	10	5	9	8	5	7	5	8	4	8	8	7	12	12	11	8	8	12	7	10	7	6	4	4	4	10	8	6	6	8	8	7	4	13	11	8	11	7	6	6	8	4	4
UGUUUU	6	10	1	9	6	7	5	11	7	9	9	9	9	3	4	4	5	7	1	9	10	9	5	7	8	2	8	7	4	5	5	4	10	6	6	5	8	8	5	8	9	8	8	8	3	8	6	9	4
UUCUUU	7	3	5	5	8	8	4	9	12	3	10	6	7	4	2	8	5	8	8	8	4	8	5	9	12	8	4	5	11	8	7	11	5	9	3	10	19	9	7	10	7	8	11	10	5	12	13	7	6
AUUUGU	6	8	5	6	7	3	2	1	8	2	4	2	3	7	2	5	5	8	7	11	5	9	10	8	6	9	2	6	10	9	4	5	1	12	7	6	5	6	7	6	10	4	6	10	7	12	7	5	7
UUGUAA	7	5	4	3	4	3	6	4	6	5	6	1	6	1	6	5	8	3	5	4	5	2	5	5	7	5	3	3	6	2	10	5	4	4	4	9	7	7	4	7	11	14	9	9	4	5	5	4	6
UUUCUU	6	2	10	13	8	5	5	7	8	6	5	5	3	5	7	9	2	5	6	6	7	6	8	6	11	6	9	6	8	7	7	9	9	4	6	8	8	8	11	12	9	10	8	7	8	9	7	5	4
GUUUUU	5	8	9	4	5	5	4	4	5	4	12	5	4	5	6	6	6	6	5	3	7	13	6	7	7	5	6	8	4	6	7	3	9	10	8	5	3	10	5	6	9	11	8	5	8	10	11	4	11
UUGUAU	4	3	8	2	7	7	6	5	3	2	7	2	6	2	5	4	6	8	2	6	4	8	4	5	5	6	4	6	3	2	7	3	3	4	8	6	11	5	5	3	7	4	7	3	0	7	5	7	8
UUAUUU	8	7	3	5	5	6	5	6	6	5	5	13	4	4	4	7	8	5	5	5	6	9	6	5	5	6	6	6	5	4	6	6	7	4	5	5	4	9	6	9	7	6	11	5	6	6	8	4	5
AGUUUU	10	7	7	5	8	4	7	6	8	7	5	7	8	9	9	5	5	3	3	7	9	6	4	12	11	4	4	5	7	11	6	15	9	8	4	11	12	10	5	3	7	8	6	6	13	11	3	6	4
UUUUUC	6	10	4	5	2	5	5	2	5	4	2	5	3	5	1	3	9	4	7	6	8	5	5	5	7	10	4	7	6	5	3	4	3	8	7	7	7	9	4	6	3	4	6	7	11	6	5	12	9
UUUUGA	5	6	4	7	7	6	12	4	7	11	6	1	7	7	8	8	4	9	9	3	4	9	6	3	7	8	5	8	9	12	7	7	3	1	10	6	3	11	7	4	11	8	8	6	6	3	8	4	5
UGUACA	5	8	5	6	3	4	3	7	2	2	2	3	4	3	5	4	7	3	5	4	2	6	5	5	5	5	4	8	2	1	6	6	7	7	5	5	6	6	9	6	4	11	0	4	5	3	6	5	5
UUUGAA	8	3	4	5	7	6	5	15	4	7	5	5	4	8	5	4	5	5	6	6	4	5	12	8	5	8	11	6	7	6	9	5	7	4	5	13	5	3	2	7	5	10	10	6	9	7	5	4	5
UUGUAG	7	5	6	7	6	5	7	3	6	9	6	3	6	6	3	4	10	6	4	6	5	9	5	6	6	5	5	6	6	8	7	2	7	9	8	6	3	10	8	2	5	2	6	8	5	1	7	9	8
UCUUUU	7	4	3	4	6	4	8	4	6	10	5	8	5	7	4	4	3	7	6	7	4	8	5	9	5	6	10	6	2	5	4	4	9	9	10	3	6	10	10	9	11	6	8	8	7	6	9	9	6
UGUAGA	3	8	7	7	10	12	6	5	7	5	9	8	3	9	5	8	6	12	6	8	6	5	3	2	9	9	7	9	2	9	10	7	10	4	6	3	10	7	8	11	12	12	11	12	4	4	8	9	8
UUUUUA	3	6	4	3	6	3	4	5	3	4	2	9	8	4	4	6	4	5	5	3	3	7	6	4	4	6	5	4	6	5	6	5	8	7	7	13	9	5	10	6	6	6	8	8	6	7	3	2	5
UGUAUU	4	3	2	5	0	3	1	3	6	3	2	5	3	5	3	2	2	5	4	7	5	6	13	6	8	3	8	2	4	3	4	4	5	5	3	7	4	6	3	3	1	6	5	4	5	5	8	2	2
GUUUUG	5	10	10	6	4	7	7	10	9	11	3	6	9	6	6	7	6	4	4	6	8	7	6	4	7	5	5	2	10	7	11	6	8	10	3	4	6	7	7	5	5	9	8	7	6	13	6	6	5
UUUGUG	7	6	10	7	4	4	7	4	4	6	5	8	7	5	7	4	6	6	7	7	5	3	4	13	8	6	9	3	8	3	8	5	3	3	9	7	5	8	4	5	5	5	1	8	8	7	9	3	4
GAUUUU	4	7	8	8	7	3	3	3	3	5	5	2	4	7	4	4	6	2	8	5	7	7	4	6	6	3	5	9	4	4	5	6	8	12	5	4	11	4	2	6	5	9	5	6	3	4	5	7	8
AUUGUA	1	7	1	4	2	5	4	3	2	4	1	3	5	4	2	7	4	2	3	5	6	3	5	4	4	3	4	4	3	7	1	2	3	6	5	4	7	6	2	6	6	6	3	3	2	5	5	7	7
UUUAUU	8	2	5	4	6	3	6	3	4	3	9	5	4	6	5	7	5	8	8	4	4	5	1	5	5	4	4	4	4	5	3	6	2	8	0	3	6	4	5	4	3	6	5	7	9	3	5	3	8
UUGUUG	2	4	6	6	2	3	4	3	6	5	8	6	5	6	9	9	4	4	2	5	8	7	6	7	7	5	9	7	5	9	7	3	4	4	3	4	8	3	4	5	6	4	2	5	7	4	6	8	9
UUUUAU	3	3	6	4	6	6	5	4	5	5	2	2	7	5	1	4	4	2	5	5	4	1	6	6	8	4	4	4	5	3	10	4	6	6	8	8	5	6	5	8	4	5	5	6	2	7	6	6	6
UUGUGU	5	6	5	6	7	7	3	6	5	2	5	7	9	6	4	3	9	2	4	6	7	5	3	6	10	13	6	3	1	8	2	6	2	2	2	4	4	2	6	3	3	6	3	3	6	6	8	4	4
UUUUCA	5	6	6	5	6	1	1	4	2	5	5	2	6	6	6	2	6	8	3	6	6	3	3	3	3	7	9	6	4	4	6	4	4	3	4	6	7	7	9	8	3	2	6	3	5	10	6	5	12
UUCUGU	3	6	8	3	3	9	5	8	6	2	2	3	2	8	6	8	8	9	5	4	4	2	4	4	3	6	3	6	3	4	7	4	5	5	5	4	7	1	3	4	5	8	2	8	4	4	4	3	3
UUUUGG	5	6	11	10	7	5	4	4	5	5	9	4	4	8	3	5	9	1	5	3	8	6	4	6	6	9	4	2	4	5	6	6	6	4	5	10	5	2	4	8	9	10	9	10	5	6	5	6	5
UGUUGU	7	5	5	10	4	3	7	4	6	4	11	9	6	4	9	2	6	5	5	2	3	3	6	8	5	6	2	5	7	5	7	3	6	1	7	6	6	9	2	4	2	9	2	5	2	3	6	6	4
CAUUUU	10	8	5	10	5	3	2	2	6	3	6	4	3	1	7	3	5	4	2	3	2	2	1	8	6	8	8	4	6	4	5	6	7	6	9	6	3	2	8	7	7	3	3	1	9	9	7	10	7
AUUUUA	3	5	4	7	3	8	4	4	5	2	1	6	2	6	5	2	4	5	4	6	3	4	7	5	4	2	2	3	6	4	6	4	5	7	11	8	8	7	5	3	6	8	3	3	7	8	11	6	6
UGAUUU	8	5	9	4	6	5	4	4	3	4	4	4	7	6	5	3	6	6	5	6	5	6	5	4	4	9	5	7	1	6	6	7	8	7	5	6	4	1	6	3	3	5	4	3	3	8	8	6	4
CUUGUA	7	3	4	2	3	3	2	9	5	3	3	4	4	3	3	7	4	1	3	3	10	7	5	11	1	6	6	8	2	6	2	7	2	5	8	8	7	2	6	9	3	3	9	1	7	5	2	6	4
UGUGAA	4	5	7	3	4	4	5	1	7	5	4	10	5	8	4	6	2	10	6	3	7	2	4	3	5	7	8	4	8	6	6	4	9	9	7	6	3	6	5	4	11	6	6	8	8	7	7	11	5
UUUCUG	7	4	5	2	9	5	3	6	3	4	2	1	7	6	7	5	7	7	3	3	8	4	6	5	3	4	6	4	6	7	6	3	9	3	5	6	7	5	5	4	4	2	7	6	11	9	6	0	10
UUUGAU	5	8	6	5	8	4	5	6	7	5	12	9	3	4	4	8	4	5	4	6	8	4	4	5	6	8	8	7	4	5	7	5	4	5	5	3	7	5	9	4	7	6	7	1	4	5	3	8	4
UUGUGA	6	7	5	4	6	7	4	5	4	7	10	3	5	5	1	4	8	4	5	5	5	4	4	6	4	9	6	6	3	4	4	7	10	4	7	4	4	6	3	4	2	3	10	5	2	7	8	4	7
UUUGCA	4	3	9	9	6	4	5	11	4	3	5	6	5	9	11	7	6	5	6	6	3	5	5	4	8	7	6	5	5	5	5	4	4	7	8	6	7	11	9	4	5	7	6	4	4	5	6	5	7
[truncated: 113 more columns]

## Sheet: Heptamer
Top 50 heptamers in the FUE region in Moss (P.patens)
	-200	-199	-198	-197	-196	-195	-194	-193	-192	-191	-190	-189	-188	-187	-186	-185	-184	-183	-182	-181	-180	-179	-178	-177	-176	-175	-174	-173	-172	-171	-170	-169	-168	-167	-166	-165	-164	-163	-162	-161	-160	-159	-158	-157	-156	-155	-154	-153	-152
UUUUGUA	3	2	4	6	5	4	1	3	3	2	2	2	3	3	3	1	3	1	0	2	2	1	1	3	1	1	2	5	3	1	2	5	5	3	4	1	2	3	4	3	4	3	5	4	3	3	2	2	3
UUUUUUU	4	4	1	1	2	2	4	2	0	2	2	2	2	3	0	2	2	4	3	3	8	4	4	1	2	3	3	4	3	1	4	4	3	3	6	1	6	4	1	2	1	5	2	3	2	3	5	6	10
UUUUUGU	1	2	2	6	5	3	6	3	4	0	1	8	2	2	3	4	2	0	3	0	1	1	4	2	3	0	3	2	3	0	0	3	3	4	2	2	1	5	4	1	3	2	2	1	3	1	2	3	0
AUUUUUU	2	2	2	3	3	2	3	2	2	3	2	1	0	2	3	4	1	4	4	1	1	2	2	2	2	1	2	0	2	2	0	3	3	1	2	8	3	3	3	3	6	2	4	2	3	1	4	3	2
AUUUUGU	0	3	3	2	4	1	1	1	1	3	3	4	1	4	0	3	2	3	0	4	2	1	1	1	2	2	3	3	5	1	1	3	3	1	3	0	1	2	0	2	2	5	1	0	4	0	4	5	2
UUUUCUU	1	2	6	4	0	2	2	3	0	3	1	1	3	3	2	0	3	3	2	2	2	3	3	4	3	5	1	2	4	4	3	4	2	2	3	2	3	5	5	4	5	1	1	4	2	3	1	2	3
UUAUUUU	4	4	1	0	4	3	1	3	5	2	2	7	2	1	1	4	1	2	2	2	1	5	4	1	1	2	3	2	5	2	4	3	4	4	3	2	2	3	4	1	2	0	3	1	3	1	4	0	2
UUCUUUU	0	1	1	2	4	5	0	4	5	1	5	3	1	1	0	1	3	3	4	2	4	3	2	4	5	3	2	2	3	1	1	8	3	5	1	3	9	4	4	6	3	4	5	3	3	5	7	4	3
UUUUUCU	3	5	2	2	0	2	1	0	5	1	0	4	0	2	0	1	4	4	1	1	3	3	3	1	5	3	1	4	5	2	2	2	2	3	2	3	4	3	1	2	1	2	2	2	3	1	3	3	4
UUUCUUU	0	0	1	5	3	1	1	4	0	2	3	2	0	1	4	3	0	3	3	2	5	1	3	3	5	2	2	1	3	2	5	3	3	0	1	6	3	4	5	3	4	8	4	1	5	5	5	3	1
UUUUGUU	3	0	3	2	5	3	4	3	2	4	2	1	3	1	2	4	1	3	1	2	2	2	1	7	2	1	1	2	0	3	3	0	1	3	2	3	0	1	3	3	1	4	2	1	2	3	4	2	3
UUGUUUU	4	0	4	2	2	1	5	2	1	2	2	2	1	0	2	2	3	1	3	6	5	2	2	6	0	6	3	1	2	2	0	6	1	1	3	2	2	2	1	8	3	4	4	1	3	1	1	4	2
UUUAUUU	3	1	1	2	5	0	4	2	1	2	8	0	2	2	1	4	1	1	3	1	3	3	1	1	1	0	2	1	2	1	1	5	0	2	0	1	1	1	3	1	1	3	1	2	2	2	2	2	5
GUUUUUU	1	3	4	1	2	1	1	2	2	3	4	2	1	2	2	1	5	3	3	1	1	6	3	3	2	3	5	2	2	4	3	3	2	9	3	2	1	4	1	2	6	7	2	2	3	5	6	2	2
UUUUUUG	2	6	5	1	3	2	2	3	4	0	5	3	0	1	2	2	3	2	3	3	3	2	4	5	0	2	2	4	0	1	3	2	3	4	2	4	3	3	3	3	4	2	5	6	0	1	2	4	6
UUGUAUU	1	1	0	0	1	1	1	2	0	1	2	1	2	0	1	2	1	2	1	2	2	6	2	3	1	2	0	2	1	1	3	1	2	1	2	1	4	1	1	1	3	1	2	1	0	3	1	0	1
UUUUUUC	3	0	2	1	0	2	1	2	2	0	2	2	2	0	2	3	0	3	4	5	1	3	4	2	3	2	4	3	1	1	0	1	3	2	4	2	5	2	3	0	0	4	2	2	3	1	3	4	5
AAUUUUG	4	3	4	1	0	0	2	1	1	0	3	3	3	0	2	2	2	2	3	4	1	1	4	3	2	3	1	1	5	2	5	1	2	2	2	2	3	0	4	4	6	2	2	4	3	2	4	3	1
UAUUUUU	1	2	2	0	0	2	0	1	1	3	3	0	0	3	2	0	3	2	1	1	0	0	3	4	2	1	3	1	2	1	7	3	4	4	5	4	2	1	3	2	0	2	1	1	3	4	3	5	0
UUUGUUU	1	4	3	5	4	5	2	4	2	1	2	2	2	3	1	5	3	6	4	3	3	3	4	3	4	5	2	0	1	1	4	0	1	2	3	5	5	0	5	3	4	2	0	1	1	3	2	1	2
UGUUUUU	2	4	1	3	1	2	1	3	1	6	3	1	1	1	1	1	2	3	0	5	7	3	2	2	2	2	3	1	1	1	0	2	3	1	3	2	5	1	1	3	3	2	1	1	1	2	3	4	2
UUGUAGA	4	3	4	3	4	2	4	1	2	4	4	0	3	2	1	1	5	2	1	2	2	3	0	3	4	2	1	0	3	4	3	1	2	1	2	3	2	3	4	2	3	1	4	2	2	1	4	3	3
UUGUAAU	2	1	0	1	1	1	1	2	2	1	1	0	2	0	1	2	0	0	0	0	3	0	2	1	2	2	1	1	0	0	3	2	1	2	3	4	3	3	1	3	4	4	3	2	0	2	1	1	2
UUUGUAA	2	0	1	1	2	3	1	1	2	2	0	3	0	3	4	1	1	2	1	1	1	1	0	2	1	1	1	1	0	4	2	1	3	4	4	2	2	3	3	6	6	6	4	2	4	0	2	1	4
UGUAUUU	1	0	1	3	0	1	0	1	3	0	1	2	0	1	0	1	1	2	0	1	0	1	6	3	3	2	1	0	3	0	1	2	2	1	2	3	0	3	2	1	0	3	1	1	3	3	3	1	0
UUUGUAU	0	3	1	3	5	3	3	2	1	5	0	3	1	2	2	3	2	0	2	2	1	2	1	1	2	0	1	0	0	3	1	1	1	5	1	5	3	0	1	1	1	4	0	0	2	4	4	2	2
UUUUAUU	0	1	2	2	2	4	1	3	0	4	0	0	2	3	1	1	3	1	1	1	0	0	1	3	2	0	0	1	2	0	2	1	5	0	0	3	1	1	2	2	1	3	4	3	0	3	0	1	3
UUUUUUA	2	0	2	2	1	3	2	1	1	1	3	3	3	2	1	1	3	3	1	2	1	1	2	2	1	2	0	1	3	3	1	2	3	1	3	1	3	5	3	2	3	5	4	0	3	1	1	1	1
UUUGUUG	0	1	0	1	1	4	2	3	2	7	3	2	3	1	4	2	2	0	2	2	3	4	3	0	2	4	0	0	3	1	2	4	1	1	3	2	1	1	1	3	1	1	2	5	3	3	6	6	2
UGAUUUU	4	2	4	2	0	1	1	1	0	2	1	1	2	1	0	1	2	3	3	2	1	0	1	0	1	1	4	1	0	1	1	2	3	4	2	5	1	0	1	1	3	2	1	2	1	2	3	2	2
AGUUUUG	5	4	2	1	2	3	3	3	3	1	2	5	3	4	4	1	1	0	2	4	2	0	2	2	3	0	1	2	3	5	4	8	5	2	1	4	6	3	2	0	3	1	1	3	6	3	1	0	1
AUUUGUA	1	3	1	2	4	0	1	0	3	0	0	1	0	3	0	1	0	5	2	2	2	3	4	1	0	1	1	1	3	1	0	1	0	4	4	3	1	1	4	1	5	2	1	1	3	3	2	0	2
UGUACAU	2	3	4	3	0	2	2	3	0	1	1	0	3	2	2	1	3	0	1	1	1	2	2	3	2	1	1	1	2	0	4	2	2	2	4	0	0	1	2	3	1	4	0	0	2	2	3	2	1
AUUUUUG	1	1	3	6	1	1	3	2	0	1	2	3	1	1	2	4	1	0	2	2	2	1	1	2	1	2	1	3	1	3	1	5	3	3	4	3	3	2	1	3	1	0	3	0	2	3	1	2	4
AAUUUUU	0	2	3	3	1	3	3	1	0	3	0	1	1	2	3	2	1	1	2	2	1	1	2	1	0	1	0	1	2	1	2	0	0	4	3	1	1	1	0	3	1	2	1	3	1	2	4	1	1
AUUUGUU	1	2	2	2	1	2	1	0	4	2	1	0	1	1	2	0	2	2	2	4	3	2	2	1	0	1	1	1	4	2	0	3	0	4	2	2	1	3	2	3	3	1	1	5	1	4	1	1	2
UUUUGUG	2	3	2	1	1	4	2	1	2	0	1	2	4	2	2	1	3	3	3	0	0	1	3	1	2	3	0	4	2	2	2	1	1	1	4	3	2	1	4	2	0	0	1	2	0	1	1	2	3
UUUUGAA	0	0	1	1	1	2	3	0	2	4	1	1	4	2	1	2	2	3	1	1	2	4	3	1	1	4	1	3	3	4	2	3	0	0	4	2	1	2	2	2	7	4	5	2	2	1	1	0	0
UUUCUGU	4	1	3	0	3	1	1	2	1	0	1	0	1	2	3	1	2	4	0	2	1	3	3	1	2	0	3	1	1	4	3	1	2	1	0	3	1	1	1	2	1	0	2	3	3	3	1	0	4
UUGUACA	1	1	1	1	4	2	4	0	0	0	0	1	0	3	2	2	0	1	0	0	1	2	3	3	4	1	1	1	1	1	2	0	1	1	2	3	1	2	3	1	3	0	1	2	1	4	2	1	1
AAUUUGU	4	1	1	3	0	0	0	4	1	2	0	2	1	2	3	3	3	2	4	1	4	3	4	3	3	0	0	4	5	1	1	1	3	2	2	2	2	3	2	6	1	1	3	2	2	1	3	1	3
GUUUUGU	2	4	5	3	2	2	2	4	4	1	1	1	3	0	3	2	2	1	2	3	2	3	3	1	0	1	3	0	1	2	5	2	2	2	1	2	1	2	2	1	1	3	4	2	2	5	1	2	2
UUUUUAU	0	3	3	2	3	1	1	1	0	1	0	3	4	0	2	0	1	1	1	0	0	4	2	4	3	1	3	1	0	3	1	2	2	2	2	1	0	1	5	0	1	2	1	0	3	1	1	1	0
UUUGUAG	2	1	3	4	3	2	2	1	3	1	2	2	1	0	1	1	1	3	3	1	3	2	3	2	4	2	0	3	6	1	2	1	4	0	3	1	4	4	0	1	0	1	4	4	0	2	3	3	0
UGUUUUG	3	2	0	2	3	1	4	4	5	1	4	2	2	2	2	3	1	2	1	3	3	4	1	2	2	0	0	5	1	3	2	0	2	1	2	0	0	3	1	2	3	3	2	3	1	2	2	3	1
UUUGUGU	1	2	4	0	1	2	3	1	0	3	3	1	1	0	2	2	0	1	2	2	1	0	1	7	3	3	1	1	4	1	3	0	1	0	4	1	1	4	2	2	4	0	1	5	2	3	4	0	2
UGUGAAG	1	0	1	2	2	2	1	0	3	2	3	6	2	4	0	4	0	6	2	0	2	1	1	3	2	3	4	3	5	3	4	2	5	2	4	2	0	4	1	3	4	4	2	5	6	5	1	4	4
UUGUAAA	1	0	0	1	1	1	3	1	1	3	1	0	1	0	1	3	3	2	2	3	0	1	1	1	3	0	1	1	4	2	3	2	2	0	1	0	2	2	0	1	4	6	4	2	1	2	2	2	1
CAUUUUU	2	3	1	3	1	1	1	2	2	1	3	1	0	0	1	2	2	2	1	1	2	1	0	2	3	4	3	1	1	0	4	3	3	4	7	2	1	2	3	3	2	0	1	0	1	2	3	4	3
AAAUUUU	1	1	0	1	1	3	1	0	1	0	2	0	1	3	3	0	0	3	1	0	4	1	1	1	1	1	1	3	2	3	0	2	2	3	2	1	2	2	2	3	2	3	3	3	5	3	4	1	1
[truncated: 112 more columns]

## Sheet: Octamer
Top 50 octamers in the FUE region in Moss (P.patens)
	-200	-199	-198	-197	-196	-195	-194	-193	-192	-191	-190	-189	-188	-187	-186	-185	-184	-183	-182	-181	-180	-179	-178	-177	-176	-175	-174	-173	-172	-171	-170	-169	-168	-167	-166	-165	-164	-163	-162	-161	-160	-159	-158	-157	-156	-155	-154	-153	-152
UUUUUUUU	3	1	0	1	1	1	1	2	1	2	0	0	0	0	1	3	3	0	1	2	3	2	1	2	2	0	0	1	0	1	2	2	2	0	1	2	1	0	1	0	0	1	2	1	0	2	1	7	3
UUUUCUUU	0	0	3	1	0	1	1	0	0	2	1	0	1	0	1	0	1	1	1	1	0	2	3	1	1	2	0	0	2	3	1	2	0	0	2	1	1	2	1	1	5	1	0	2	1	2	1	1	0
UUUAUUUU	2	0	0	1	3	0	2	2	0	1	4	0	1	0	0	1	0	1	1	0	2	2	0	0	0	0	0	1	0	1	1	4	0	1	0	0	0	1	0	1	0	1	0	2	1	1	0	2	3
UUUCUUUU	0	0	0	2	1	0	1	1	0	1	3	0	0	1	1	1	0	2	1	2	2	1	1	1	2	1	1	1	0	1	5	1	2	0	0	4	2	2	3	1	2	4	1	1	3	1	2	1	1
UUUUUCUU	1	3	2	0	0	1	0	0	1	1	0	3	0	2	0	1	1	1	1	1	2	1	1	1	2	1	1	3	2	1	1	2	2	1	0	1	3	2	1	2	0	0	1	0	2	0	1	1	2
AUUUUGUA	0	2	3	0	1	0	1	0	0	0	0	2	1	1	0	0	0	0	0	1	0	0	1	1	1	1	2	1	0	0	0	1	1	1	0	0	1	1	0	2	1	3	0	0	1	0	2	2	1
AUUUUUUU	1	0	2	2	1	1	1	0	1	0	0	0	0	1	1	2	0	2	2	0	0	0	0	1	1	0	0	0	1	1	0	1	1	1	0	2	2	1	1	1	2	0	1	0	3	1	2	2	1
AGAAGAAG	3	1	2	3	3	3	0	3	1	2	1	2	1	4	3	2	0	1	2	2	3	1	3	2	4	3	4	0	1	2	0	3	1	4	2	0	4	3	2	5	2	4	1	2	1	5	3	2	2
GUUUUUUU	0	0	1	0	0	0	0	0	2	0	2	2	1	1	0	1	1	1	0	1	1	4	1	1	0	1	3	1	1	2	3	1	1	3	1	2	1	1	0	0	2	1	0	2	2	3	4	0	0
UUGUAUUU	0	0	0	0	0	0	0	1	0	0	2	0	1	0	1	1	0	0	0	0	0	4	1	2	0	1	0	2	0	0	1	1	1	1	1	0	2	1	0	0	0	0	1	0	0	1	0	0	1
UUAUUUUU	1	1	0	0	2	0	0	1	3	0	0	0	1	0	0	2	1	0	0	0	0	1	3	0	0	1	1	1	1	2	0	2	1	3	1	0	1	1	1	0	1	0	1	0	1	0	3	0	2
UUUUUUCU	1	0	0	0	0	0	0	2	0	0	2	0	2	0	1	1	0	1	1	2	1	1	1	2	0	0	2	3	0	1	0	1	0	1	1	1	2	1	1	0	0	2	1	1	0	0	1	3	2
AAUUUUGU	0	2	1	1	0	0	0	0	1	0	1	0	1	0	0	1	1	0	0	1	0	0	1	1	0	1	0	1	1	1	3	1	0	1	0	1	1	0	0	2	3	0	0	2	0	0	4	0	1
UUUUUUUC	0	2	0	0	2	1	0	1	0	0	0	0	0	1	0	0	0	3	3	1	3	0	1	1	1	3	1	0	1	0	1	2	1	2	1	1	2	2	0	0	1	1	1	2	1	2	3	3	2
UUUUUGUU	0	1	0	1	1	1	2	0	2	0	0	3	1	0	2	1	0	0	1	0	0	0	3	2	1	0	1	0	1	0	0	1	2	0	1	0	0	1	3	1	1	2	0	1	2	0	0	2	0
UUUUGUAU	2	0	1	4	3	3	0	0	1	0	0	1	2	0	2	0	0	0	0	0	2	0	1	1	0	0	0	0	1	0	1	1	3	0	2	0	0	1	0	0	0	0	0	0	2	1	0	2	1
UUUUAUUU	0	0	1	2	0	3	0	1	0	3	0	0	1	0	0	0	0	0	0	0	0	0	0	1	0	0	0	1	0	0	1	0	1	0	0	0	0	1	0	0	0	1	1	1	0	1	0	1	2
UUCUUUUU	0	0	0	1	1	4	0	2	3	0	2	2	0	0	1	0	1	2	1	0	1	0	0	2	2	1	1	0	0	1	1	4	0	1	0	0	4	1	2	3	0	1	1	1	1	2	2	1	0
UUUUGUUU	2	0	2	0	3	1	3	1	0	1	1	0	0	0	2	2	1	2	1	2	0	1	1	4	1	0	0	0	0	2	0	0	1	1	0	1	0	1	0	1	1	0	1	0	0	1	0	1	0
UUUGUUUU	0	0	1	2	1	3	1	0	0	1	0	1	0	2	0	2	1	1	3	0	1	0	2	0	3	1	0	0	1	0	3	0	0	0	2	2	1	0	3	1	2	1	0	1	0	1	2	1	1
UGUAUUUG	0	0	0	1	0	0	0	1	1	0	0	0	0	0	0	1	1	2	0	0	0	0	3	1	2	2	0	0	2	0	1	0	1	1	1	0	0	1	1	0	0	2	0	0	0	1	0	0	0
UUUUUUGU	1	1	3	0	2	1	0	1	0	0	3	1	0	1	2	0	0	2	0	0	0	1	2	2	0	0	1	1	0	0	1	0	1	1	1	1	2	2	0	1	1	1	1	3	0	0	1	0	2
UUUUGUAA	0	0	0	0	1	0	1	1	2	0	1	0	0	3	1	0	2	0	0	1	0	0	0	0	0	0	0	0	2	0	0	1	0	1	1	0	1	2	4	3	4	2	1	3	0	1	0	0	0
UAUUUUUU	1	1	1	0	0	1	0	1	0	2	1	0	0	1	1	0	2	1	0	0	0	0	1	0	1	1	0	0	0	0	2	0	1	2	2	2	1	1	1	2	0	0	0	0	0	2	1	1	0
UUUUUUUA	0	1	0	0	0	0	0	0	0	2	0	2	1	1	0	2	2	0	0	0	1	2	1	0	1	0	1	3	1	0	2	2	1	0	0	0	4	1	1	1	0	0	0	1	1	1	0	1	1
AUUUUUGU	0	0	0	1	0	1	3	0	0	1	0	0	1	1	1	2	0	0	0	1	1	0	0	1	0	2	1	2	0	0	0	3	1	0	0	0	3	2	1	1	0	0	0	0	1	1	1	0	1
UUUUUAUU	0	1	2	1	1	0	1	0	0	0	0	1	2	0	1	0	1	0	0	0	0	0	2	0	0	0	1	0	0	1	1	2	0	0	1	0	0	1	1	0	1	2	0	0	1	0	0	1	0
UUGUUUUU	2	0	1	0	1	0	1	0	1	1	0	1	1	0	1	1	1	0	2	3	1	1	1	1	0	2	1	0	0	0	0	1	0	1	0	2	0	1	0	2	0	1	0	0	1	0	0	2	1
UUUUUUUG	4	1	1	1	0	1	1	1	0	0	2	0	1	0	0	0	0	1	0	2	1	2	2	0	0	0	1	0	1	1	1	0	1	1	2	0	0	1	0	1	0	0	1	0	0	0	2	2	3
AUAUAUAU	1	1	0	0	0	0	1	0	1	0	0	0	0	0	1	2	0	0	0	1	0	1	2	2	0	0	0	1	0	0	3	2	0	2	0	0	0	0	4	3	0	0	3	0	0	2	3	2	0
GUUUUGUA	2	1	3	0	0	0	1	1	2	1	1	0	1	0	0	1	1	0	1	1	1	1	0	0	0	1	0	0	0	1	5	1	1	0	1	1	1	0	1	1	0	2	1	2	1	1	0	0	1
UAUAUAUA	1	0	1	0	0	0	0	1	0	0	0	0	0	0	1	1	0	0	0	0	0	1	3	3	0	0	0	0	1	0	2	3	1	0	1	0	0	1	3	3	0	1	0	1	1	1	2	2	2
UUUGUUGA	0	0	0	0	0	1	0	2	1	2	1	2	0	0	2	0	1	0	0	1	0	3	1	0	1	2	0	0	2	0	1	1	0	1	2	1	1	1	1	0	0	0	1	3	1	1	1	3	0
AAGAAGAA	1	3	0	2	2	1	1	1	2	1	1	0	1	0	1	0	2	1	2	1	1	4	4	0	2	1	1	1	0	1	2	0	1	3	0	2	2	1	3	2	3	0	3	0	2	3	3	2	3
GGUUUUUU	2	0	0	1	0	1	0	0	1	1	0	0	0	1	0	3	1	0	1	1	1	0	1	1	1	1	1	0	1	2	2	1	4	2	1	0	1	1	1	2	2	0	1	3	2	2	1	0	2
UGUUUUUU	0	1	0	1	0	0	0	1	1	1	0	0	1	1	0	0	0	3	0	0	4	1	0	0	1	2	0	1	1	0	0	1	2	0	1	1	2	0	0	2	1	1	0	0	0	1	1	2	1
UGUAAAUU	0	1	0	0	2	0	0	1	1	0	2	0	0	0	1	0	2	0	1	0	3	1	0	0	1	0	0	0	0	0	0	1	0	1	0	0	0	0	1	0	0	1	2	1	0	0	1	1	1
UUGUAAUU	2	0	0	0	1	1	1	1	1	1	0	0	0	0	0	0	0	0	0	0	0	0	1	0	0	0	1	0	0	0	0	1	0	0	1	1	0	1	0	0	1	1	0	2	0	1	1	1	1
UUAUUUUG	1	1	1	0	0	1	0	0	1	1	0	4	1	0	0	0	0	0	1	0	0	1	0	0	0	1	1	0	0	0	2	0	0	0	0	1	0	2	0	0	0	0	1	0	2	0	0	0	0
UUUUGUUG	1	0	0	0	1	1	1	0	1	1	1	1	1	0	0	1	0	0	0	0	1	1	0	0	0	0	0	2	0	1	3	0	0	0	2	0	0	0	1	1	0	1	0	1	1	1	4	1	1
AAAUUUUG	0	0	0	0	0	1	0	0	0	0	0	0	0	1	0	0	0	2	1	0	1	0	0	1	1	1	0	1	0	0	0	1	0	2	1	0	0	1	2	1	1	1	2	2	1	1	2	0	1
UUUUUGUG	1	0	1	1	2	1	1	0	0	0	1	3	1	1	1	0	1	0	0	0	1	1	0	0	1	0	1	0	0	0	0	0	0	3	1	1	1	2	1	0	0	0	0	0	0	0	1	0	0
UUUGUAAU	0	0	1	0	1	1	0	0	0	0	0	0	0	1	2	0	0	0	0	0	0	0	0	1	0	0	1	0	0	2	1	0	2	3	1	1	1	1	2	2	3	2	1	0	2	0	1	1	1
UUUUUUAA	0	0	0	1	0	1	0	0	1	1	2	1	3	0	1	1	1	1	0	0	0	0	0	0	0	0	0	1	1	1	0	1	1	1	0	0	1	1	2	1	1	0	1	0	1	1	0	0	0
UUUUUUAU	1	0	1	1	0	1	0	0	0	0	0	1	0	0	0	0	1	1	0	0	1	1	2	2	0	1	0	0	2	1	0	0	1	0	0	0	0	3	0	0	1	1	0	0	0	0	0	0	0
UUUCAUGU	0	0	0	0	0	0	1	0	0	0	1	1	0	0	1	0	0	2	0	0	0	0	0	1	0	0	0	2	0	1	0	2	0	0	0	2	1	0	0	0	0	0	1	0	0	0	0	0	1
UUUUUGUA	0	1	0	3	2	1	0	2	0	0	0	1	0	1	0	2	0	0	1	0	0	0	1	0	0	0	1	1	1	0	0	2	1	1	0	1	0	1	0	0	2	0	2	0	1	1	0	0	0
UUGUAAAU	1	0	0	0	1	0	1	0	0	1	0	0	0	0	1	3	1	1	0	2	0	0	0	1	2	0	0	0	0	1	1	0	1	0	0	0	0	1	0	1	1	1	0	0	1	1	0	1	1
UAUUUUGU	0	0	1	1	0	1	1	0	0	1	0	0	2	0	0	1	0	0	0	0	0	0	0	1	0	2	0	0	0	0	0	2	0	0	0	0	0	0	2	0	1	1	0	1	0	3	1	0	0
UUUGUACA	1	0	0	1	0	2	0	0	0	0	0	0	0	2	0	0	0	0	0	0	0	2	3	1	1	0	1	1	1	0	0	0	1	1	0	1	0	0	0	2	0	0	1	0	0	1	0	0	0
[truncated: 111 more columns]
